# Supplementary material for: N 1,N 4-Bis(2-thienylmethyl­ene)cyclo­hexane-1,4-diamine
Source: Acta Crystallogr Sect E Struct Rep Online. 2009 Sep 9;65(Pt 10):o2382. doi: 10.1107/S1600536809035545 (PMC2970409; doi:10.1107/S1600536809035545)
Supplement: Supplementary file 1 [file e-65-o2382-sup1.cif]

##############################################################################
###                                                                        ###
###        Electronic paper (Acta Crystallographica Section E)             ###
###                                                                        ###
##############################################################################
#                                                                            #
# This CIF contains the data in a paper accepted for publication in Acta     #
# Crystallographica Section E. It conforms to the requirements of Notes      #
# for Authors for Section E, and has been peer reviewed under the auspices   #
# of the IUCr Commission on Journals.                                        #
#                                                                            #
# Full details of the Crystallographic Information File format               #
# are given in the paper "The Crystallographic Information File (CIF):       #
# a New Standard Archive File for Crystallography" by S. R. Hall, F. H.      #
# Allen and I. D. Brown [Acta Cryst. (1991), A47, 655-685].                  #
#                                                                            #
# The current version of the core CIF dictionary is obtainable from          #
# ftp://ftp.iucr.org/pub/cif_core.dic. The current version number is 2.4.    #
#                                                                            #
# Software is freely available for graphical display of the structure(s) in  #
# this CIF.  For information consult the CIF home page http://www.iucr.org/  #
# cif/home.html                                                              #
#                                                                            #
# This file may be used for bona fide research purposes within the           #
# scientific community so long as proper attribution is given to the journal # 
# article from which it was obtained.                                        #
#                                                                            #
##############################################################################
                                             
data_global
_audit_creation_method     SHELXL-97
_journal_date_recd_electronic     2009-09-01
_journal_date_accepted     2009-09-03
_journal_name_full     'Acta Crystallographica, Section E'
_journal_year     2009
_journal_volume     65
_journal_issue     10
_journal_page_first     o2382
_journal_page_last     o2382
_journal_paper_category     QO
_journal_coeditor_code     PV2205
_publ_contact_author_name     'Prof. Soon W. Lee'
_publ_contact_author_address
;
Department of Chemistry (BK21)
Sungkyunkwan University
Natural Science Campus
Suwon 440-746
Republic of Korea
;
_publ_contact_author_email     soonwlee@skku.edu
_publ_contact_author_fax     '82(31)2907075'
_publ_contact_author_phone     '82(31)2907066'
_publ_section_title
;
<i>N</i>^1^,<i>N</i>^4^-Bis(2-thienylmethylene)cyclohexane-1,4-diamine
;
loop_
    _publ_author_name
    _publ_author_address
    'Lee, Kyung-Eun'
;
Department of Chemistry (BK21)
Sungkyunkwan University
Natural Science Campus
Suwon 440-746
Republic of Korea
;
    'Lee, Soon W.'
;
Department of Chemistry (BK21)
Sungkyunkwan University
Natural Science Campus
Suwon 440-746
Republic of Korea
;
data_I
_audit_creation_method     SHELXL-97
_chemical_name_systematic
;
<i>N</i>^1^,<i>N</i>^4^-Bis(2-thienylmethylene)cyclohexane-1,4-diamine
;
_chemical_name_common     ?
_chemical_formula_moiety     'C16 H18 N2 S2'
_chemical_formula_sum     'C16 H18 N2 S2'
_chemical_formula_iupac     'C16 H18 N2 S2'
_chemical_formula_weight     302.44
_chemical_melting_point     ?
_symmetry_cell_setting     'Monoclinic'
_symmetry_space_group_name_H-M     'P 21/n'
_symmetry_space_group_name_Hall     '-P 2yn'
loop_
    _symmetry_equiv_pos_as_xyz
    'x, y, z'
    '-x+1/2, y+1/2, -z+1/2'
    '-x, -y, -z'
    'x-1/2, -y-1/2, z-1/2'
_cell_length_a     6.2173(4)
_cell_length_b     7.4999(5)
_cell_length_c     17.1289(12)
_cell_angle_alpha     90.00
_cell_angle_beta     97.047(3)
_cell_angle_gamma     90.00
_cell_volume     792.67(9)
_cell_formula_units_Z     2
_cell_measurement_reflns_used     5365
_cell_measurement_theta_min     2.40
_cell_measurement_theta_max     28.19
_cell_measurement_temperature     296(2)
_exptl_crystal_description     'block'
_exptl_crystal_colour     'colourless'
_exptl_crystal_size_max     0.46
_exptl_crystal_size_mid     0.24
_exptl_crystal_size_min     0.20
_exptl_crystal_density_diffrn     1.267
_exptl_crystal_density_meas     ?
_exptl_crystal_density_method     'not measured'
_exptl_crystal_F_000     320
_exptl_absorpt_coefficient_mu     0.328
_exptl_absorpt_correction_type     multi-scan
_exptl_absorpt_process_details     '(SADABS; Sheldrick, 1996)'
_exptl_absorpt_correction_T_min     0.8639
_exptl_absorpt_correction_T_max     0.9374
_exptl_special_details
;
IR (KBr, cm^-1^): 3443 (w), 3103
(w), 2923 (<i>m</i>), 2852 (w), 1626 (<i>s</i>), 1430 (<i>m</i>), 1306 (w),
1210 (<i>m</i>), 1084 (<i>m</i>), 944 (<i>m</i>), 847 (<i>m</i>), 730
(<i>s</i>), 498 (<i>m</i>).
;
_diffrn_ambient_temperature     296(2)
_diffrn_radiation_type     'MoK\a'
_diffrn_radiation_wavelength     0.71073
_diffrn_radiation_source     'sealed tube'
_diffrn_radiation_monochromator     'graphite'
_diffrn_measurement_device_type     'Bruker SMART CCD area-detector'
_diffrn_measurement_method     '\f and \w'
_diffrn_detector_area_resol_mean     ?
_diffrn_reflns_number     9045
_diffrn_reflns_av_R_equivalents     0.0217
_diffrn_reflns_av_sigmaI/netI     0.0153
_diffrn_reflns_theta_min     2.40
_diffrn_reflns_theta_max     28.33
_diffrn_reflns_theta_full     28.33
_diffrn_measured_fraction_theta_max     0.961
_diffrn_measured_fraction_theta_full     0.961
_diffrn_reflns_limit_h_min     -8
_diffrn_reflns_limit_h_max     8
_diffrn_reflns_limit_k_min     -8
_diffrn_reflns_limit_k_max     9
_diffrn_reflns_limit_l_min     -22
_diffrn_reflns_limit_l_max     19
_diffrn_standards_number     ?
_diffrn_standards_interval_count     ?
_diffrn_standards_interval_time     ?
_diffrn_standards_decay_%     ?
_refine_special_details
;
Refinement of <i>F</i>^2^ against ALL reflections. The weighted <i>R</i>-factor
<i>wR</i> and goodness of fit <i>S</i> are based on <i>F</i>^2^, conventional
<i>R</i>-factors <i>R</i> are based on <i>F</i>, with <i>F</i> set to zero for
negative <i>F</i>^2^. The threshold expression of <i>F</i>^2^ >
\s(<i>F</i>^2^) is used only for calculating <i>R</i>-factors(gt) <i>etc</i>.
and is not relevant to the choice of reflections for refinement.
<i>R</i>-factors based on <i>F</i>^2^ are statistically about twice as large
as those based on <i>F</i>, and <i>R</i>- factors based on ALL data will be
even larger.
;
_reflns_number_total     1889
_reflns_number_gt     1590
_reflns_threshold_expression     I>2\s(I)
_refine_ls_structure_factor_coef     Fsqd
_refine_ls_matrix_type     full
_refine_ls_R_factor_all     0.0396
_refine_ls_R_factor_gt     0.0321
_refine_ls_wR_factor_gt     0.0827
_refine_ls_wR_factor_ref     0.0887
_refine_ls_goodness_of_fit_ref     1.018
_refine_ls_restrained_S_all     1.018
_refine_ls_number_reflns     1889
_refine_ls_number_parameters     127
_refine_ls_number_restraints     0
_refine_ls_hydrogen_treatment     refall
_refine_ls_weighting_scheme     calc
_refine_ls_weighting_details
         'calc w=1/[\s^2^(Fo^2^)+(0.0484P)^2^+0.1406P] where P=(Fo^2^+2Fc^2^)/3'
_atom_sites_solution_hydrogens     geom
_atom_sites_solution_primary     direct
_atom_sites_solution_secondary     difmap
_refine_ls_shift/su_max     0.001
_refine_ls_shift/su_mean     0.000
_refine_diff_density_max     0.186
_refine_diff_density_min     -0.180
_refine_ls_extinction_method     none
_refine_ls_extinction_coef     ?
loop_
    _atom_type_symbol
    _atom_type_description
    _atom_type_scat_dispersion_real
    _atom_type_scat_dispersion_imag
    _atom_type_scat_source
    'C' 'C' 0.0033 0.0016
                         'International Tables Vol C Tables 4.2.6.8 and 6.1.1.4'
    'H' 'H' 0.0000 0.0000
                         'International Tables Vol C Tables 4.2.6.8 and 6.1.1.4'
    'N' 'N' 0.0061 0.0033
                         'International Tables Vol C Tables 4.2.6.8 and 6.1.1.4'
    'S' 'S' 0.1246 0.1234
                         'International Tables Vol C Tables 4.2.6.8 and 6.1.1.4'
_computing_data_collection     'SMART (Bruker, 1997)'
_computing_cell_refinement     'SAINT (Bruker, 1997)'
_computing_data_reduction     'SAINT (Bruker, 1997)'
_computing_structure_solution     'SHELXS97 (Sheldrick, 2008)'
_computing_structure_refinement     'SHELXL97 (Sheldrick, 2008)'
_computing_molecular_graphics     'SHELXTL (Sheldrick, 2008)'
_computing_publication_material     'SHELXTL (Sheldrick, 2008)'
loop_
    _atom_site_type_symbol
    _atom_site_label
    _atom_site_fract_x
    _atom_site_fract_y
    _atom_site_fract_z
    _atom_site_U_iso_or_equiv
    _atom_site_adp_type
    _atom_site_calc_flag
    _atom_site_refinement_flags
    _atom_site_occupancy
    _atom_site_disorder_assembly
    _atom_site_disorder_group
    S S1 0.65706(5) 0.42717(5) 0.78995(2) 0.04947(14) Uani d . 1 . .
    N N1 0.78346(18) 0.71526(15) 0.91441(7) 0.0458(3) Uani d . 1 . .
    C C1 0.4495(3) 0.2897(2) 0.75469(10) 0.0554(4) Uani d . 1 . .
    C C2 0.2791(3) 0.3032(2) 0.79591(10) 0.0575(4) Uani d . 1 . .
    C C3 0.3138(2) 0.42688(19) 0.85814(9) 0.0488(3) Uani d . 1 . .
    C C4 0.51420(19) 0.50601(18) 0.86246(7) 0.0396(3) Uani d . 1 . .
    C C5 0.6024(2) 0.64140(18) 0.91770(7) 0.0412(3) Uani d . 1 . .
    C C6 0.8511(2) 0.85271(18) 0.97279(8) 0.0430(3) Uani d . 1 . .
    C C7 0.8308(3) 1.0366(2) 0.93470(10) 0.0527(4) Uani d . 1 . .
    C C8 1.0844(2) 0.8189(2) 1.00708(10) 0.0516(3) Uani d . 1 . .
    H H1 0.465(3) 0.218(2) 0.7107(11) 0.069(5) Uiso d . 1 . .
    H H2 0.157(3) 0.239(3) 0.7840(10) 0.070(5) Uiso d . 1 . .
    H H3 0.218(2) 0.4550(19) 0.8910(10) 0.051(4) Uiso d . 1 . .
    H H5 0.518(2) 0.6691(19) 0.9570(9) 0.050(4) Uiso d . 1 . .
    H H6 0.761(2) 0.847(2) 1.0152(9) 0.053(4) Uiso d . 1 . .
    H H7A 0.687(3) 1.058(2) 0.9140(12) 0.074(6) Uiso d . 1 . .
    H H7B 0.909(3) 1.037(2) 0.8896(11) 0.061(5) Uiso d . 1 . .
    H H8B 1.176(3) 0.821(2) 0.9662(10) 0.056(4) Uiso d . 1 . .
    H H8A 1.104(3) 0.705(2) 1.0311(10) 0.059(4) Uiso d . 1 . .
loop_
    _atom_site_aniso_label
    _atom_site_aniso_U_11
    _atom_site_aniso_U_22
    _atom_site_aniso_U_33
    _atom_site_aniso_U_12
    _atom_site_aniso_U_13
    _atom_site_aniso_U_23
    S1 0.0449(2) 0.0531(2) 0.0512(2) -0.00126(14) 0.00905(15) -0.00792(15)
    N1 0.0473(6) 0.0465(6) 0.0443(6) -0.0070(5) 0.0087(5) -0.0088(5)
    C1 0.0617(9) 0.0484(8) 0.0545(8) -0.0023(7) 0.0005(7) -0.0112(7)
    C2 0.0523(8) 0.0552(9) 0.0631(9) -0.0150(7) -0.0003(7) -0.0052(7)
    C3 0.0445(7) 0.0532(8) 0.0491(7) -0.0066(6) 0.0077(6) -0.0008(6)
    C4 0.0400(6) 0.0389(6) 0.0393(6) 0.0006(5) 0.0035(5) 0.0025(5)
    C5 0.0418(6) 0.0428(7) 0.0389(6) 0.0016(5) 0.0051(5) 0.0000(5)
    C6 0.0450(7) 0.0441(7) 0.0407(6) -0.0041(5) 0.0084(5) -0.0076(6)
    C7 0.0531(8) 0.0492(8) 0.0518(8) 0.0023(6) -0.0091(7) -0.0035(6)
    C8 0.0544(8) 0.0397(8) 0.0584(9) 0.0050(6) -0.0030(7) -0.0044(6)
_geom_special_details
;
All e.s.d.'s (except the e.s.d. in the dihedral angle between two l.s. planes)
are estimated using the full covariance matrix. The cell e.s.d.'s are taken
into account individually in the estimation of e.s.d.'s in distances, angles
and torsion angles; correlations between e.s.d.'s in cell parameters are only
used when they are defined by crystal symmetry. An approximate (isotropic)
treatment of cell e.s.d.'s is used for estimating e.s.d.'s involving l.s.
planes.
;
loop_
    _geom_bond_atom_site_label_1
    _geom_bond_atom_site_label_2
    _geom_bond_site_symmetry_2
    _geom_bond_distance
    _geom_bond_publ_flag
    S1 C1 . 1.7038(16) ?
    S1 C4 . 1.7181(13) ?
    N1 C5 . 1.2619(16) ?
    N1 C6 . 1.4616(16) ?
    C1 C2 . 1.347(2) ?
    C1 H1 . 0.941(18) ?
    C2 C3 . 1.410(2) ?
    C2 H2 . 0.900(18) ?
    C3 C4 . 1.3736(18) ?
    C3 H3 . 0.894(15) ?
    C4 C5 . 1.4492(19) ?
    C5 H5 . 0.928(15) ?
    C6 C8 . 1.518(2) ?
    C6 C7 . 1.524(2) ?
    C6 H6 . 0.971(16) ?
    C7 C8 3_777 1.522(2) ?
    C7 H7A . 0.94(2) ?
    C7 H7B . 0.960(19) ?
    C8 C7 3_777 1.522(2) ?
    C8 H8B . 0.954(16) ?
    C8 H8A . 0.951(17) ?
loop_
    _geom_angle_atom_site_label_1
    _geom_angle_atom_site_label_2
    _geom_angle_atom_site_label_3
    _geom_angle_site_symmetry_1
    _geom_angle_site_symmetry_3
    _geom_angle
    _geom_angle_publ_flag
    C1 S1 C4 . . 91.62(7) ?
    C5 N1 C6 . . 117.53(11) ?
    C2 C1 S1 . . 112.26(12) ?
    C2 C1 H1 . . 129.0(11) ?
    S1 C1 H1 . . 118.7(11) ?
    C1 C2 C3 . . 112.85(14) ?
    C1 C2 H2 . . 122.3(11) ?
    C3 C2 H2 . . 124.8(11) ?
    C4 C3 C2 . . 112.27(13) ?
    C4 C3 H3 . . 122.4(10) ?
    C2 C3 H3 . . 125.3(10) ?
    C3 C4 C5 . . 127.31(12) ?
    C3 C4 S1 . . 110.99(11) ?
    C5 C4 S1 . . 121.69(9) ?
    N1 C5 C4 . . 123.14(12) ?
    N1 C5 H5 . . 121.5(10) ?
    C4 C5 H5 . . 115.3(10) ?
    N1 C6 C8 . . 109.16(11) ?
    N1 C6 C7 . . 110.09(11) ?
    C8 C6 C7 . . 109.96(12) ?
    N1 C6 H6 . . 109.6(9) ?
    C8 C6 H6 . . 108.2(9) ?
    C7 C6 H6 . . 109.8(9) ?
    C8 C7 C6 3_777 . 111.09(12) ?
    C8 C7 H7A 3_777 . 111.4(11) ?
    C6 C7 H7A . . 110.0(11) ?
    C8 C7 H7B 3_777 . 111.0(11) ?
    C6 C7 H7B . . 108.7(10) ?
    H7A C7 H7B . . 104.5(15) ?
    C6 C8 C7 . 3_777 111.86(12) ?
    C6 C8 H8B . . 109.9(10) ?
    C7 C8 H8B 3_777 . 106.4(10) ?
    C6 C8 H8A . . 112.4(10) ?
    C7 C8 H8A 3_777 . 110.0(10) ?
    H8B C8 H8A . . 106.0(13) ?
