# Supplementary material for: N 1,N 4-Bis(2-thienylmethyl­ene)cyclo­hexane-1,4-diamine
Source: Acta Crystallogr Sect E Struct Rep Online. 2009 Sep 9;65(Pt 10):o2382. doi: 10.1107/S1600536809035545 (PMC2970409; doi:10.1107/S1600536809035545)
Supplement: Supplementary file 2 [file e-65-o2382-Isup2.hkl]

# 
# h,k,l, Fc-squared, Fo-squared, sigma(Fo-squared) and status flag 
# 
data_I
_shelx_title ' LKE171 in P2(1)/n' 
_shelx_refln_list_code          4 
_shelx_F_calc_maximum      110.20 
_exptl_crystal_F_000       320.00 
_reflns_d_resolution_high  0.7489 
 
loop_ 
 _symmetry_equiv_pos_as_xyz 
 'x, y, z' 
 '-x+1/2, y+1/2, -z+1/2' 
 '-x, -y, -z' 
 'x-1/2, -y-1/2, z-1/2' 
 
_cell_length_a     6.2173 
_cell_length_b     7.4999 
_cell_length_c    17.1289 
_cell_angle_alpha  90.000 
_cell_angle_beta   97.047 
_cell_angle_gamma  90.000 
 
_shelx_F_squared_multiplier     1.000 
 
loop_ 
 _refln_index_h 
 _refln_index_k 
 _refln_index_l 
 _refln_F_squared_calc 
 _refln_F_squared_meas 
 _refln_F_squared_sigma 
 _refln_observed_status 
   2   0   0     1279.18     1275.90     16.44 o 
   4   0   0      233.18      244.43      3.10 o 
   6   0   0      193.71      183.55      3.36 o 
   8   0   0        0.98       -0.49      0.91 o 
   1   1   0     8433.88     7927.06     53.36 o 
   2   1   0       76.80       85.00      0.74 o 
   3   1   0     1602.84     1634.52     13.95 o 
   4   1   0      484.96      490.59      4.20 o 
   5   1   0       66.34       65.02      1.13 o 
   6   1   0       13.94       14.18      0.67 o 
   7   1   0       64.34       60.81      3.18 o 
   8   1   0       16.03       15.42      1.99 o 
   0   2   0        0.75        0.64      0.13 o 
   1   2   0      135.52      154.66      1.21 o 
   2   2   0        0.75       -0.09      0.09 o 
   3   2   0        0.17        0.27      0.14 o 
   4   2   0      100.92      101.12      1.20 o 
   5   2   0      326.07      326.76      3.44 o 
   6   2   0      241.47      242.60      3.60 o 
   7   2   0       19.59       21.77      1.40 o 
   8   2   0        0.12       -0.46      1.03 o 
   1   3   0      113.29      115.10      0.89 o 
   2   3   0      416.92      404.29      2.84 o 
   3   3   0        3.95        6.31      0.34 o 
   4   3   0       15.09       13.75      0.47 o 
   5   3   0      133.11      131.30      2.63 o 
   6   3   0       17.37       18.62      1.20 o 
   7   3   0       10.20       10.64      1.81 o 
   0   4   0        9.71       11.23      0.35 o 
   1   4   0      714.89      719.12      5.18 o 
   2   4   0       24.94       28.39      0.44 o 
   3   4   0       43.74       41.25      0.69 o 
   4   4   0      232.68      220.11      2.54 o 
   5   4   0        2.48        2.45      0.36 o 
   6   4   0        0.04        0.07      0.51 o 
   7   4   0        0.02       -0.13      0.99 o 
   1   5   0       30.12       30.96      0.50 o 
   2   5   0       91.91       86.34      1.27 o 
   3   5   0      357.98      349.35      3.73 o 
   4   5   0        0.26       -0.30      0.34 o 
   5   5   0        1.78        1.97      0.43 o 
   6   5   0       11.26       12.78      1.23 o 
   7   5   0        4.26        2.74      1.39 o 
   0   6   0        7.90        6.19      0.64 o 
   1   6   0      127.52      127.61      1.45 o 
   2   6   0      141.68      146.33      1.76 o 
   3   6   0       23.33       21.41      0.72 o 
   4   6   0       25.38       24.64      0.89 o 
   5   6   0       19.07       19.63      0.91 o 
   6   6   0       28.64       29.50      2.80 o 
   1   7   0        4.84        4.35      0.72 o 
   2   7   0       28.43       25.83      0.99 o 
   3   7   0       69.70       68.31      1.29 o 
   4   7   0        0.00        0.08      0.37 o 
   5   7   0        3.90        4.54      1.43 o 
   0   8   0      101.22      101.85      3.98 o 
   1   8   0        0.37        1.12      0.67 o 
   2   8   0       38.72       42.02      1.52 o 
   3   8   0        8.60        8.55      1.08 o 
   4   8   0       10.70       11.12      1.16 o 
   1   9   0        1.90        5.44      1.35 o 
  -7   0   1        0.54        1.21      0.86 o 
  -5   0   1      476.63      457.92      6.03 o 
  -3   0   1       13.45       15.68      0.57 o 
  -1   0   1     1456.62     1441.55     14.48 o 
   1   0   1      756.33      773.67      8.60 o 
   3   0   1      732.75      793.19      9.02 o 
   5   0   1      353.61      358.22      4.06 o 
   7   0   1       28.97       33.44      2.31 o 
  -8   1   1       26.00       28.19      1.69 o 
  -7   1   1        0.48       -0.29      0.45 o 
  -6   1   1       59.84       56.26      0.81 o 
  -5   1   1       86.69       84.78      1.04 o 
  -4   1   1      221.99      206.87      1.96 o 
  -3   1   1       17.85       18.66      0.37 o 
  -2   1   1      901.58      884.48      7.14 o 
  -1   1   1        2.03        1.72      0.08 o 
   0   1   1      175.71      190.72      1.17 o 
   1   1   1     3769.67     3914.16     24.10 o 
   2   1   1     1724.83     1768.10     12.62 o 
   3   1   1      869.59      945.40      7.70 o 
   4   1   1       10.37        5.63      0.25 o 
   5   1   1       91.22       90.89      1.08 o 
   6   1   1       20.63       22.07      0.81 o 
   7   1   1        1.23        0.30      0.61 o 
   8   1   1       38.92       38.03      2.81 o 
  -8   2   1        0.92        0.79      0.84 o 
  -7   2   1       20.05       17.72      1.30 o 
  -6   2   1      135.07      130.45      2.26 o 
  -5   2   1       83.74       74.90      1.20 o 
  -4   2   1       71.26       70.70      0.87 o 
  -3   2   1      183.16      202.13      2.10 o 
  -2   2   1      552.11      595.28      4.04 o 
  -1   2   1       53.57       43.04      0.42 o 
   0   2   1     2392.78     2365.61     16.81 o 
   1   2   1     2483.14     2588.56     15.84 o 
   2   2   1      194.99      197.08      1.39 o 
   3   2   1       75.93       92.94      1.00 o 
   4   2   1       45.78       48.23      0.75 o 
   5   2   1        2.54        2.60      0.29 o 
   6   2   1       48.93       50.75      1.29 o 
   7   2   1       16.76       15.34      1.23 o 
   8   2   1        1.68        1.22      1.14 o 
  -7   3   1       63.40       61.26      1.40 o 
  -6   3   1        3.31        2.45      0.38 o 
  -5   3   1        0.65        0.27      0.25 o 
  -4   3   1        6.81        6.42      0.41 o 
  -3   3   1     1174.66     1212.02      8.13 o 
  -2   3   1        0.02       -0.12      0.12 o 
  -1   3   1      293.25      307.09      2.03 o 
   0   3   1       20.02       18.59      0.27 o 
   1   3   1        7.90        9.46      0.21 o 
   2   3   1      463.92      521.07      3.60 o 
   3   3   1      318.74      319.18      2.86 o 
   4   3   1       21.20       24.21      0.60 o 
   5   3   1       17.84       18.69      1.31 o 
   6   3   1       40.79       39.08      1.37 o 
   7   3   1       31.52       33.94      1.70 o 
  -7   4   1        5.50        7.14      1.42 o 
  -6   4   1       20.99       23.02      0.95 o 
  -5   4   1        3.24        3.15      0.39 o 
  -4   4   1      277.24      274.67      3.04 o 
  -3   4   1      162.81      182.26      1.77 o 
  -2   4   1       61.84       65.25      0.70 o 
  -1   4   1       24.67       26.08      0.39 o 
   0   4   1      438.69      424.30      2.86 o 
   1   4   1       36.34       29.51      0.40 o 
   2   4   1      312.20      309.38      2.29 o 
   3   4   1        1.58        0.89      0.23 o 
   4   4   1       73.37       67.71      1.39 o 
   5   4   1       17.92       17.55      0.75 o 
   6   4   1      150.75      146.94      2.81 o 
   7   4   1        6.11        6.24      1.12 o 
  -7   5   1        3.09        1.12      0.85 o 
  -6   5   1        0.32        0.22      0.53 o 
  -5   5   1       26.21       24.91      0.82 o 
  -4   5   1        7.47        6.58      0.45 o 
  -3   5   1       54.17       53.21      0.92 o 
  -2   5   1      172.85      169.23      1.75 o 
  -1   5   1      398.15      405.21      2.87 o 
   0   5   1        5.55        4.15      0.24 o 
   1   5   1       10.92        9.12      0.32 o 
   2   5   1      208.48      204.98      2.22 o 
   3   5   1      301.05      289.83      3.19 o 
   4   5   1      195.42      189.52      2.63 o 
   5   5   1       63.87       62.58      1.45 o 
   6   5   1        0.03        1.14      0.69 o 
   7   5   1        1.18       -0.87      1.01 o 
  -6   6   1        0.24        0.66      1.14 o 
  -5   6   1       22.09       28.31      1.05 o 
  -4   6   1       20.80       17.61      0.74 o 
  -3   6   1       61.59       54.86      0.99 o 
  -2   6   1      116.65      110.91      1.46 o 
  -1   6   1       34.15       32.85      0.67 o 
   0   6   1      111.21      109.87      1.61 o 
   1   6   1      172.70      181.12      1.87 o 
   2   6   1      129.38      127.34      1.69 o 
   3   6   1      104.43      104.11      1.75 o 
   4   6   1        0.05       -0.31      0.31 o 
   5   6   1       32.83       35.24      1.30 o 
   6   6   1        0.80        1.01      1.71 o 
  -5   7   1        0.36       -0.31      0.68 o 
  -4   7   1        9.53       11.57      0.68 o 
  -3   7   1       10.39        9.57      0.58 o 
  -2   7   1      138.23      134.94      1.74 o 
  -1   7   1        4.23        4.82      0.56 o 
   0   7   1       39.69       40.17      1.35 o 
   1   7   1       17.65       18.26      0.81 o 
   2   7   1       39.55       36.90      0.95 o 
   3   7   1        3.94        3.44      0.44 o 
   4   7   1       29.03       30.51      0.99 o 
   5   7   1        0.10        0.82      0.71 o 
  -4   8   1        5.83        6.15      1.00 o 
  -3   8   1       18.35       20.09      1.36 o 
  -2   8   1        6.80        7.57      0.70 o 
  -1   8   1       32.97       37.87      1.86 o 
   0   8   1       66.69       66.01      2.18 o 
   1   8   1        1.61        2.86      0.78 o 
   2   8   1        2.48        1.38      0.67 o 
   3   8   1        3.65        3.46      0.75 o 
   4   8   1        3.02        3.51      1.42 o 
  -2   9   1       17.46       23.26      2.20 o 
  -1   9   1       42.63       45.90      3.06 o 
   0   9   1       18.47       21.12      2.94 o 
   1   9   1       14.58       16.04      1.90 o 
  -8   0   2        6.72       10.39      1.31 o 
  -6   0   2        6.51        5.10      0.36 o 
  -4   0   2      195.09      214.52      3.35 o 
  -2   0   2        5.61        4.21      0.29 o 
   0   0   2       94.20       92.42      0.84 o 
   2   0   2       22.83       17.92      0.35 o 
   4   0   2      126.47      139.29      1.77 o 
   6   0   2      264.50      272.92      5.67 o 
   8   0   2       12.46       13.97      1.91 o 
  -8   1   2        5.37        4.94      1.04 o 
  -7   1   2       13.65       14.91      0.75 o 
  -6   1   2      130.36      128.71      1.69 o 
  -5   1   2       29.04       29.05      0.54 o 
  -4   1   2       19.88       22.83      0.48 o 
  -3   1   2        6.13        3.79      0.25 o 
  -2   1   2      257.56      247.96      1.76 o 
  -1   1   2        0.17        0.30      0.05 o 
   0   1   2        2.75        2.13      0.10 o 
   1   1   2      224.11      244.66      1.90 o 
   2   1   2       33.45       32.13      0.39 o 
   3   1   2      603.61      629.15      5.22 o 
   4   1   2        0.28        0.13      0.15 o 
   5   1   2       55.41       51.56      0.76 o 
   6   1   2        3.73        5.65      0.56 o 
   7   1   2       15.15       16.04      1.23 o 
   8   1   2        0.10        0.31      1.13 o 
  -8   2   2        2.50        3.10      1.87 o 
  -7   2   2        0.56        0.25      0.53 o 
  -6   2   2       51.53       53.90      1.37 o 
  -5   2   2      378.41      379.05      3.42 o 
  -4   2   2      199.30      185.24      1.81 o 
  -3   2   2      830.49      912.92      6.68 o 
  -2   2   2        0.36        0.06      0.06 o 
  -1   2   2      267.23      253.60      1.66 o 
   0   2   2      404.25      409.27      2.59 o 
   1   2   2      607.88      614.32      4.15 o 
   2   2   2      158.35      164.35      1.19 o 
   3   2   2       40.35       40.26      0.57 o 
   4   2   2       63.91       64.57      0.92 o 
   5   2   2        0.02       -0.30      0.30 o 
   6   2   2        2.04        2.69      0.48 o 
   7   2   2        2.97        2.34      1.13 o 
  -7   3   2       24.74       21.84      0.81 o 
  -6   3   2       55.04       55.92      1.12 o 
  -5   3   2       25.83       25.41      0.60 o 
  -4   3   2       71.03       66.22      0.86 o 
  -3   3   2       24.69       22.59      0.41 o 
  -2   3   2     2501.32     2601.17     17.02 o 
  -1   3   2        7.38        5.28      0.16 o 
   0   3   2     1300.98     1401.60      8.95 o 
   1   3   2      656.68      757.10      5.40 o 
   2   3   2       42.35       36.24      0.55 o 
   3   3   2       30.24       25.74      0.43 o 
   4   3   2      208.16      194.11      2.77 o 
   5   3   2       57.91       57.73      1.61 o 
   6   3   2       41.95       42.77      1.45 o 
   7   3   2        2.19        1.79      0.73 o 
  -7   4   2        0.24        1.36      0.63 o 
  -6   4   2        0.68        1.12      0.38 o 
  -5   4   2      114.90      113.09      1.65 o 
  -4   4   2        3.67        2.84      0.33 o 
  -3   4   2      204.60      204.90      1.76 o 
  -2   4   2        0.07       -0.13      0.13 o 
  -1   4   2      174.35      179.82      1.44 o 
   0   4   2       73.40       84.33      0.81 o 
   1   4   2     1232.89     1290.68      8.36 o 
   2   4   2      283.21      307.80      2.58 o 
   3   4   2      201.08      197.47      2.28 o 
   4   4   2       17.44       16.66      0.51 o 
   5   4   2      107.91       99.65      1.86 o 
   6   4   2        5.72        7.07      0.66 o 
   7   4   2       59.85       59.74      2.34 o 
  -7   5   2        5.20        2.13      1.03 o 
  -6   5   2       50.20       47.55      1.65 o 
  -5   5   2       33.17       30.49      0.90 o 
  -4   5   2        3.97        3.69      0.37 o 
  -3   5   2       40.17       36.16      0.76 o 
  -2   5   2      260.66      248.93      2.56 o 
  -1   5   2       29.38       26.85      0.47 o 
   0   5   2      400.05      411.15      3.24 o 
   1   5   2        5.62        5.14      0.28 o 
   2   5   2       46.84       43.18      0.79 o 
   3   5   2      142.63      137.91      2.02 o 
   4   5   2      401.42      397.74      5.24 o 
   5   5   2        2.32        3.05      0.51 o 
   6   5   2        0.67        0.49      0.66 o 
   7   5   2       14.89       16.14      2.19 o 
  -6   6   2        4.86        6.58      1.13 o 
  -5   6   2       58.80       60.03      1.50 o 
  -4   6   2      190.78      186.88      2.66 o 
  -3   6   2       86.67       85.63      1.29 o 
  -2   6   2        0.32       -0.27      0.28 o 
  -1   6   2        0.11       -0.25      0.25 o 
   0   6   2      462.04      454.17      4.84 o 
   1   6   2      208.26      198.45      2.34 o 
   2   6   2       25.83       22.28      0.78 o 
   3   6   2       93.08       94.63      1.66 o 
   4   6   2       50.67       50.29      1.34 o 
   5   6   2       14.80       13.19      1.93 o 
   6   6   2       38.93       46.27      2.98 o 
  -5   7   2        1.03        1.69      0.85 o 
  -4   7   2        0.96        0.68      0.40 o 
  -3   7   2      211.39      203.43      2.57 o 
  -2   7   2       26.36       25.21      0.74 o 
  -1   7   2      200.56      192.69      3.41 o 
   0   7   2        4.07        4.53      0.63 o 
   1   7   2       74.56       80.09      1.63 o 
   2   7   2        0.00       -0.32      0.32 o 
   3   7   2       84.73       87.12      1.65 o 
   4   7   2        1.83        2.42      0.51 o 
   5   7   2       18.69       18.86      1.97 o 
  -4   8   2       11.08       11.16      1.18 o 
  -3   8   2        1.25        1.21      0.66 o 
  -2   8   2       23.05       24.54      1.17 o 
  -1   8   2        4.25        2.83      0.81 o 
   0   8   2       48.41       52.90      2.37 o 
   1   8   2       35.12       35.81      2.44 o 
   2   8   2       13.27       14.97      1.81 o 
   3   8   2       22.55       20.24      1.64 o 
   4   8   2        1.19        1.27      1.11 o 
  -2   9   2       10.41       12.52      1.79 o 
  -1   9   2       13.18       15.49      1.27 o 
   0   9   2       29.05       29.97      1.64 o 
   1   9   2        0.22        0.83      0.96 o 
  -7   0   3        1.58        0.65      0.53 o 
  -5   0   3      684.01      674.94      8.10 o 
  -3   0   3     1017.25     1051.32     10.69 o 
  -1   0   3    12144.72    10585.96    135.71 o 
   1   0   3      953.33     1007.39      9.52 o 
   3   0   3     1570.18     1689.99     19.20 o 
   5   0   3       46.51       48.62      1.55 o 
   7   0   3       57.07       62.31      3.13 o 
  -8   1   3        9.76       10.37      1.24 o 
  -7   1   3       12.38       13.56      0.73 o 
  -6   1   3      183.15      186.98      2.05 o 
  -5   1   3      234.65      240.09      2.07 o 
  -4   1   3       43.66       33.21      0.70 o 
  -3   1   3       17.70       24.41      0.32 o 
  -2   1   3      317.24      315.14      1.89 o 
  -1   1   3      730.91      724.76      3.99 o 
   0   1   3     8721.45     8051.44     60.30 o 
   1   1   3     1649.13     1698.91     13.08 o 
   2   1   3       94.84       95.09      1.02 o 
   4   1   3      375.74      384.88      3.17 o 
   5   1   3       21.07       19.04      0.70 o 
   6   1   3       81.67       82.61      2.02 o 
   7   1   3        0.31        1.03      0.76 o 
  -8   2   3       22.39       22.55      1.32 o 
  -7   2   3       18.61       17.94      1.08 o 
  -6   2   3       14.41       14.98      0.42 o 
  -5   2   3       75.32       67.64      0.76 o 
  -4   2   3      261.03      253.67      2.23 o 
  -3   2   3       12.67       10.55      0.23 o 
  -2   2   3       26.76       24.88      0.27 o 
  -1   2   3      650.95      670.56      4.16 o 
   0   2   3     3397.98     3363.49     31.69 o 
   1   2   3     2605.31     2655.31     24.49 o 
   2   2   3      288.35      304.55      2.16 o 
   3   2   3       48.52       46.29      0.51 o 
   4   2   3        0.53       -0.07      0.23 o 
   5   2   3       50.69       51.98      1.24 o 
   6   2   3       46.68       45.27      1.24 o 
   7   2   3       27.49       26.47      2.27 o 
  -7   3   3       25.57       25.27      1.09 o 
  -6   3   3       69.14       63.53      1.31 o 
  -5   3   3       33.14       31.64      0.63 o 
  -4   3   3        0.02        0.19      0.16 o 
  -3   3   3      302.53      297.78      2.05 o 
  -2   3   3        8.29        5.14      0.19 o 
  -1   3   3      953.77      988.82      5.92 o 
   0   3   3       93.68       96.58      0.82 o 
   2   3   3      340.85      356.37      2.68 o 
   3   3   3      700.47      694.40      5.24 o 
   4   3   3       96.85       89.20      1.61 o 
   5   3   3       73.51       74.82      1.55 o 
   6   3   3        4.00        2.87      0.70 o 
   7   3   3        6.20        5.35      1.37 o 
  -7   4   3        7.23        7.31      0.89 o 
  -6   4   3       59.00       57.64      1.35 o 
  -5   4   3       13.98       12.65      0.51 o 
  -4   4   3      217.13      201.05      2.22 o 
  -3   4   3       43.85       39.97      0.64 o 
  -2   4   3      115.07      111.96      0.97 o 
  -1   4   3      121.86      123.42      1.10 o 
   0   4   3        7.31        5.11      0.20 o 
   1   4   3      110.96      113.66      1.15 o 
   2   4   3      242.38      234.36      1.82 o 
   3   4   3      285.38      268.37      3.59 o 
   4   4   3      130.45      123.56      2.49 o 
   5   4   3        1.84        0.94      0.57 o 
   6   4   3       98.13      103.30      2.99 o 
   7   4   3       17.70       22.23      1.58 o 
  -7   5   3       13.00       15.46      1.52 o 
  -6   5   3       15.09       18.19      1.14 o 
  -5   5   3        3.94        3.39      0.43 o 
  -4   5   3       33.46       30.05      0.73 o 
  -3   5   3       33.66       30.80      0.71 o 
  -2   5   3      365.55      359.23      3.49 o 
  -1   5   3       54.65       48.69      0.62 o 
   0   5   3        3.81        4.71      0.29 o 
   1   5   3       38.22       39.23      0.57 o 
   2   5   3        6.89        5.70      0.35 o 
   3   5   3      147.51      132.09      2.17 o 
   4   5   3       78.23       74.89      1.58 o 
   5   5   3       18.36       19.99      0.95 o 
   6   5   3       21.04       22.82      1.53 o 
  -6   6   3        1.71        1.01      0.83 o 
  -5   6   3       62.00       62.57      1.53 o 
  -4   6   3        2.51        2.13      0.41 o 
  -3   6   3      191.55      185.38      2.17 o 
  -2   6   3       87.96       85.71      1.25 o 
  -1   6   3      215.01      219.29      2.58 o 
   0   6   3      306.46      303.59      3.16 o 
   1   6   3      116.03      109.90      1.52 o 
   2   6   3        6.59        7.51      0.47 o 
   3   6   3       29.50       31.93      0.94 o 
   4   6   3        0.48        0.56      0.38 o 
   5   6   3       11.36       11.96      1.94 o 
   6   6   3       22.58       21.51      2.27 o 
  -5   7   3        0.07       -0.31      0.83 o 
  -4   7   3        8.84        8.79      0.63 o 
  -3   7   3        6.11        4.79      0.49 o 
  -2   7   3      322.32      327.03      3.40 o 
  -1   7   3        1.43        1.20      0.52 o 
   0   7   3       45.60       46.22      1.41 o 
   1   7   3       41.92       38.14      1.26 o 
   2   7   3       19.59       18.85      0.82 o 
   3   7   3        0.14        0.09      0.44 o 
   4   7   3       74.58       75.11      1.83 o 
   5   7   3        4.30        4.51      1.32 o 
  -4   8   3        1.88       -0.64      0.64 o 
  -3   8   3       70.97       70.65      2.97 o 
  -2   8   3        1.32        0.71      0.53 o 
  -1   8   3        2.28        2.50      0.78 o 
   0   8   3       13.80       12.79      1.09 o 
   1   8   3       46.20       49.21      2.90 o 
   2   8   3        8.51        7.25      0.97 o 
   3   8   3       15.32       16.86      1.32 o 
   4   8   3        1.10        3.19      2.33 o 
  -2   9   3       14.26       16.85      1.95 o 
  -1   9   3        0.08        1.02      2.38 o 
   0   9   3        7.37       10.07      1.68 o 
   1   9   3        0.83        0.96      1.09 o 
  -8   0   4       44.59       48.91      2.15 o 
  -6   0   4        1.27        0.63      0.41 o 
  -4   0   4     1533.71     1487.35     13.84 o 
  -2   0   4     1831.83     1917.99     15.47 o 
   0   0   4     1117.20     1084.30      8.91 o 
   2   0   4     1076.26     1086.13     11.02 o 
   4   0   4       11.00        9.70      0.60 o 
   6   0   4       12.44       12.90      1.49 o 
  -8   1   4        7.71        8.55      1.19 o 
  -7   1   4       70.38       75.21      1.47 o 
  -6   1   4       87.89       85.50      1.12 o 
  -5   1   4      419.26      422.54      3.23 o 
  -4   1   4       63.69       59.44      0.61 o 
  -3   1   4      200.78      191.03      1.32 o 
  -2   1   4      840.24      909.38      5.24 o 
  -1   1   4     1067.68     1057.88      6.19 o 
   0   1   4     4699.08     4800.06     37.94 o 
   1   1   4      773.56      864.31      6.43 o 
   2   1   4      539.06      601.61      4.23 o 
   3   1   4      527.42      568.40      4.01 o 
   4   1   4      185.44      184.88      1.73 o 
   5   1   4      134.78      133.41      2.90 o 
   6   1   4       13.60       12.81      1.06 o 
   7   1   4       18.03       19.08      1.72 o 
  -8   2   4       15.26       14.71      3.22 o 
  -7   2   4        2.71        1.89      0.60 o 
  -6   2   4        2.28        1.53      0.23 o 
  -5   2   4      169.44      167.30      1.54 o 
  -4   2   4      222.24      220.40      1.69 o 
  -3   2   4      456.92      487.46      3.36 o 
  -1   2   4        3.87        4.08      0.19 o 
   0   2   4     1269.36     1353.48      9.89 o 
   1   2   4     3276.30     3433.22     23.54 o 
   2   2   4     1444.17     1610.61     12.50 o 
   3   2   4      576.06      611.82      4.38 o 
   4   2   4        0.01       -0.10      0.27 o 
   5   2   4      143.78      134.60      2.25 o 
   6   2   4        7.72        9.09      0.75 o 
   7   2   4       40.87       44.51      2.84 o 
  -7   3   4        0.08       -0.30      0.30 o 
  -6   3   4       38.60       35.64      1.38 o 
  -5   3   4       11.86        9.99      0.47 o 
  -4   3   4       47.78       51.39      0.63 o 
  -3   3   4       42.32       49.18      0.52 o 
  -2   3   4      831.79      858.96      5.41 o 
  -1   3   4        0.42        0.12      0.10 o 
   0   3   4      256.51      240.89      1.79 o 
   1   3   4     2434.21     2676.28     20.68 o 
   2   3   4      958.63      984.26      6.63 o 
   3   3   4        1.08        1.77      0.20 o 
   4   3   4      497.36      478.39      8.10 o 
   5   3   4       18.82       17.81      0.78 o 
   6   3   4       65.12       68.27      2.26 o 
   7   3   4        0.47        0.58      0.96 o 
  -7   4   4        0.55       -0.30      0.57 o 
  -6   4   4        6.21        5.94      0.53 o 
  -5   4   4       36.91       33.55      0.76 o 
  -4   4   4        0.13       -0.26      0.26 o 
  -3   4   4      394.99      380.80      3.28 o 
  -2   4   4       11.46        9.34      0.26 o 
  -1   4   4      202.02      207.87      1.62 o 
   0   4   4      133.37      162.02      1.31 o 
   1   4   4      562.63      549.84      4.00 o 
   2   4   4        0.03        0.44      0.16 o 
   3   4   4       22.90       24.11      1.09 o 
   4   4   4       28.90       28.97      1.18 o 
   5   4   4        0.34        0.12      0.73 o 
   6   4   4       16.32       17.07      2.22 o 
   7   4   4       24.45       23.11      2.33 o 
  -7   5   4       34.99       38.77      2.10 o 
  -6   5   4        9.03        8.95      0.92 o 
  -5   5   4        1.45        1.78      0.39 o 
  -4   5   4       13.67       13.63      0.54 o 
  -3   5   4       13.05       13.33      0.51 o 
  -2   5   4      106.58      103.62      1.36 o 
  -1   5   4      176.81      177.91      1.68 o 
   0   5   4        6.50        5.76      0.25 o 
   1   5   4      292.52      286.58      3.15 o 
   2   5   4        0.18       -0.18      0.23 o 
   3   5   4       37.39       38.28      1.07 o 
   4   5   4        9.56       11.69      1.07 o 
   5   5   4       19.61       22.47      1.02 o 
   6   5   4        7.75        9.96      1.15 o 
  -6   6   4        2.66        3.73      1.03 o 
  -5   6   4       12.08       11.31      0.75 o 
  -4   6   4       15.17       15.34      0.65 o 
  -3   6   4       45.63       47.19      0.95 o 
  -2   6   4      160.26      157.06      1.89 o 
  -1   6   4       17.40       17.87      0.70 o 
   0   6   4        1.73        0.90      0.28 o 
   1   6   4        1.21        0.55      0.29 o 
   2   6   4       14.45       14.99      0.60 o 
   3   6   4       14.89       15.28      0.69 o 
   4   6   4       17.46       16.70      0.83 o 
   5   6   4        2.33        3.13      0.78 o 
   6   6   4       24.32       26.62      2.36 o 
  -5   7   4       12.17       13.81      1.66 o 
  -4   7   4       10.88       11.58      0.70 o 
  -3   7   4       42.16       41.24      1.02 o 
  -2   7   4        4.80        4.80      0.68 o 
  -1   7   4      119.64      121.27      2.49 o 
   0   7   4       10.53       10.82      1.35 o 
   1   7   4       35.64       30.20      1.48 o 
   2   7   4        5.39        4.93      0.80 o 
   3   7   4       17.97       19.23      1.08 o 
   4   7   4        0.10       -0.16      0.51 o 
   5   7   4       29.96       32.69      2.46 o 
  -4   8   4        3.33        5.20      1.36 o 
  -3   8   4        0.04       -0.48      0.58 o 
  -2   8   4       77.77       83.18      2.15 o 
  -1   8   4        0.17        0.50      0.63 o 
   0   8   4       72.57       72.06      2.30 o 
   1   8   4        5.79        4.35      1.29 o 
   2   8   4        3.75        4.99      0.90 o 
   3   8   4       23.68       26.54      1.59 o 
   4   8   4        0.28       -0.85      0.85 o 
  -2   9   4        6.64        8.52      1.11 o 
  -1   9   4       41.60       43.05      2.13 o 
   0   9   4       20.74       25.39      2.33 o 
  -7   0   5        2.55        2.16      0.61 o 
  -5   0   5      973.92      968.64      8.46 o 
  -3   0   5      827.15      865.79      7.53 o 
  -1   0   5     3071.02     3041.81     29.87 o 
   1   0   5     1969.57     2037.42     16.52 o 
   3   0   5     1038.29     1066.02     12.31 o 
   5   0   5        1.26        1.70      0.58 o 
   7   0   5       12.61       16.43      1.86 o 
  -8   1   5        4.81        3.04      0.77 o 
  -7   1   5        0.73        0.74      0.41 o 
  -6   1   5      176.53      173.08      1.81 o 
  -5   1   5        0.19       -0.21      0.21 o 
  -4   1   5       16.61       20.16      0.29 o 
  -3   1   5       75.17       82.83      0.71 o 
  -2   1   5     2039.56     2125.34     11.62 o 
  -1   1   5     1018.41     1063.59      6.23 o 
   0   1   5      315.18      305.39      2.02 o 
   1   1   5      121.45      135.52      1.06 o 
   2   1   5       76.20       83.74      0.71 o 
   3   1   5      129.14      138.79      1.16 o 
   4   1   5      524.37      529.09      6.52 o 
   5   1   5       31.85       35.19      1.02 o 
   6   1   5       32.04       33.30      1.54 o 
   7   1   5        0.64        0.63      0.67 o 
  -8   2   5       12.65       13.24      1.41 o 
  -7   2   5        8.22        7.46      0.87 o 
  -6   2   5        6.59        5.49      0.32 o 
  -5   2   5        2.80        2.11      0.23 o 
  -4   2   5       24.31       17.29      0.38 o 
  -3   2   5      248.28      257.56      1.98 o 
  -2   2   5      923.96      994.43      6.21 o 
  -1   2   5        0.06        0.63      0.11 o 
   0   2   5        1.79        1.66      0.13 o 
   1   2   5      969.62     1052.52      7.05 o 
   2   2   5      359.81      360.09      3.03 o 
   3   2   5      163.72      153.45      1.48 o 
   4   2   5        2.93        3.95      0.77 o 
   5   2   5      122.37      122.39      2.12 o 
   6   2   5       46.73       50.42      1.89 o 
   7   2   5       53.01       45.62      2.98 o 
  -7   3   5       54.28       55.36      1.30 o 
  -6   3   5        8.11        6.82      0.46 o 
  -5   3   5      255.29      244.03      2.61 o 
  -4   3   5       58.35       59.50      0.83 o 
  -2   3   5       17.76       14.20      0.27 o 
  -1   3   5      188.59      181.02      1.81 o 
   0   3   5      702.45      748.35      5.60 o 
   1   3   5      549.98      534.15      3.88 o 
   2   3   5        0.83        1.01      0.29 o 
   3   3   5       26.87       29.32      0.61 o 
   4   3   5      303.40      306.17      6.27 o 
   5   3   5       59.74       63.45      1.86 o 
   6   3   5        5.36        5.71      0.88 o 
   7   3   5        0.01       -0.55      0.93 o 
  -7   4   5        2.03        0.50      0.77 o 
  -6   4   5        0.00       -0.04      0.33 o 
  -5   4   5        5.05        4.52      0.37 o 
  -4   4   5      373.46      351.99      3.51 o 
  -3   4   5        7.68        8.91      0.37 o 
  -2   4   5      354.17      364.60      2.77 o 
  -1   4   5       70.77       76.58      0.81 o 
   0   4   5       30.66       39.71      0.55 o 
   1   4   5        0.13        1.31      0.28 o 
   2   4   5      221.04      234.87      2.24 o 
   3   4   5      153.81      156.48      2.35 o 
   4   4   5      220.01      229.77      3.93 o 
   5   4   5        3.66        3.16      0.71 o 
   6   4   5        2.98        2.79      0.76 o 
   7   4   5        8.49        8.80      1.69 o 
  -7   5   5        8.16        8.99      1.30 o 
  -6   5   5        1.29        0.72      0.76 o 
  -5   5   5       78.94       78.57      1.37 o 
  -4   5   5       11.56       12.48      0.77 o 
  -3   5   5        1.38        1.60      0.31 o 
  -2   5   5      104.53      101.48      1.34 o 
  -1   5   5      218.89      210.59      2.22 o 
   0   5   5      236.19      228.53      2.17 o 
   1   5   5       73.65       77.62      1.02 o 
   2   5   5       45.81       45.84      1.00 o 
   3   5   5       95.97       92.92      1.75 o 
   4   5   5       23.17       23.45      0.96 o 
   5   5   5        6.98        8.54      1.09 o 
   6   5   5       30.77       32.75      1.76 o 
  -6   6   5       13.47       10.50      1.28 o 
  -5   6   5        0.01       -0.51      0.51 o 
  -4   6   5        0.22       -0.33      0.33 o 
  -3   6   5       71.22       68.67      1.16 o 
  -2   6   5       54.53       52.50      1.08 o 
  -1   6   5      106.41      105.31      1.68 o 
   0   6   5        0.03       -0.26      0.26 o 
   1   6   5      292.41      294.19      3.25 o 
   2   6   5       41.44       39.04      0.99 o 
   3   6   5      126.87      123.17      3.92 o 
   4   6   5        0.91        1.37      0.48 o 
   5   6   5        0.80        0.65      0.67 o 
   6   6   5        0.89        0.79      1.05 o 
  -5   7   5        0.74        1.31      0.90 o 
  -4   7   5       19.47       18.56      0.82 o 
  -3   7   5       21.10       20.61      0.76 o 
  -2   7   5        0.31        0.25      0.40 o 
  -1   7   5        4.24        5.27      0.68 o 
   0   7   5      208.38      206.66      4.38 o 
   1   7   5        8.27       10.99      1.01 o 
   2   7   5        1.65        1.78      0.64 o 
   3   7   5        5.56        6.84      0.76 o 
   4   7   5       74.51       76.34      2.56 o 
   5   7   5        0.81       -0.63      0.92 o 
  -4   8   5       10.10       10.35      1.21 o 
  -3   8   5       26.12       27.04      1.29 o 
  -2   8   5       10.91       11.90      0.94 o 
  -1   8   5        1.21        1.66      0.97 o 
   0   8   5        1.16        4.08      1.32 o 
   1   8   5       42.21       46.78      2.87 o 
   2   8   5        0.02        1.19      0.81 o 
   3   8   5       31.79       37.28      2.53 o 
  -2   9   5       31.29       38.14      1.86 o 
  -1   9   5       22.40       25.91      2.46 o 
   0   9   5        5.26        9.12      1.72 o 
  -8   0   6       16.66       15.55      1.58 o 
  -6   0   6       58.07       63.30      1.47 o 
  -4   0   6      245.93      236.31      2.34 o 
  -2   0   6      121.17      111.31      1.20 o 
   0   0   6      558.03      576.30      4.89 o 
   2   0   6      575.58      571.93      6.61 o 
   4   0   6      143.20      147.62      2.99 o 
   6   0   6        6.87        7.67      1.29 o 
  -8   1   6        3.07        3.90      1.14 o 
  -7   1   6       16.95       17.29      0.89 o 
  -6   1   6        8.44        7.93      0.29 o 
  -5   1   6      386.63      373.72      2.87 o 
  -4   1   6       54.82       58.40      0.63 o 
  -3   1   6        1.28        1.20      0.12 o 
  -2   1   6       78.57       77.42      0.65 o 
  -1   1   6      573.19      538.57      4.24 o 
   0   1   6      504.86      559.79      3.77 o 
   1   1   6      508.43      553.43      3.82 o 
   2   1   6      133.27      140.43      1.18 o 
   3   1   6       15.24       12.92      0.30 o 
   4   1   6       49.64       52.15      1.45 o 
   5   1   6       55.30       52.07      1.53 o 
   6   1   6       14.07       13.64      1.12 o 
   7   1   6        3.55        4.73      0.91 o 
  -8   2   6        2.10        0.22      0.87 o 
  -7   2   6        2.87        4.00      0.43 o 
  -6   2   6        1.86        2.23      0.29 o 
  -5   2   6        3.06        2.50      0.24 o 
  -4   2   6      442.86      419.93      3.30 o 
  -3   2   6       91.18       84.48      0.83 o 
  -2   2   6      319.90      313.81      2.29 o 
  -1   2   6      537.30      577.92      4.39 o 
   0   2   6      107.82      118.79      1.11 o 
   2   2   6      394.76      397.44      3.03 o 
   3   2   6      195.18      187.27      1.69 o 
   4   2   6        0.01        0.37      0.34 o 
   5   2   6        8.60        9.04      0.82 o 
   6   2   6        5.19        6.76      0.91 o 
   7   2   6        7.19        8.75      1.68 o 
  -7   3   6        1.67        0.72      0.66 o 
  -6   3   6       63.02       64.17      1.32 o 
  -5   3   6        1.40        1.07      0.29 o 
  -4   3   6      195.65      188.61      2.08 o 
  -3   3   6      185.14      177.76      1.37 o 
  -2   3   6        5.44        7.70      0.22 o 
  -1   3   6      141.09      141.19      1.29 o 
   0   3   6      187.70      167.14      1.48 o 
   1   3   6      192.04      188.00      1.54 o 
   2   3   6       44.94       47.11      0.69 o 
   3   3   6       91.08       85.09      1.40 o 
   4   3   6       59.94       57.81      1.29 o 
   5   3   6       15.87       17.86      0.97 o 
   6   3   6       54.16       57.92      3.12 o 
   7   3   6        0.34        0.39      1.10 o 
  -7   4   6       38.27       34.56      2.39 o 
  -6   4   6        0.38        0.15      0.33 o 
  -5   4   6        0.06        0.04      0.27 o 
  -4   4   6        9.77        9.89      0.47 o 
  -3   4   6      189.92      176.93      1.86 o 
  -2   4   6      205.23      216.14      2.17 o 
  -1   4   6       19.79       16.89      0.40 o 
   0   4   6       74.07       76.00      0.91 o 
   1   4   6      351.24      349.52      2.72 o 
   2   4   6        8.71        9.05      0.70 o 
   3   4   6      258.37      247.31      3.40 o 
   4   4   6        1.64        1.64      0.49 o 
   5   4   6        0.61        1.40      0.61 o 
   6   4   6       11.32       12.71      1.20 o 
  -7   5   6        4.03        3.73      1.03 o 
  -6   5   6       58.86       59.15      1.92 o 
  -5   5   6       14.57       15.65      0.71 o 
  -4   5   6       36.70       33.95      0.81 o 
  -3   5   6        0.05        0.86      0.30 o 
  -2   5   6       82.49       82.63      1.31 o 
  -1   5   6      395.38      406.45      3.96 o 
   0   5   6      367.24      368.65      3.05 o 
   1   5   6      211.62      207.57      1.96 o 
   2   5   6        0.60        0.77      0.32 o 
   3   5   6        0.20        0.04      0.35 o 
   4   5   6       97.07       99.08      1.93 o 
   5   5   6        9.03       11.79      1.12 o 
   6   5   6       25.18       25.97      1.60 o 
  -6   6   6        0.88       -0.03      0.83 o 
  -5   6   6       13.99       11.26      0.98 o 
  -4   6   6       48.91       48.62      1.11 o 
  -3   6   6      122.39      114.63      1.59 o 
  -2   6   6      322.02      304.89      3.46 o 
  -1   6   6       79.14       73.08      1.36 o 
   0   6   6       18.63       18.93      0.62 o 
   1   6   6       31.94       29.24      1.04 o 
   2   6   6      158.46      146.13      2.62 o 
   3   6   6        7.55        7.73      0.62 o 
   4   6   6       67.64       70.41      1.88 o 
   5   6   6        0.06        0.80      0.65 o 
  -5   7   6       47.79       47.43      2.12 o 
  -4   7   6        0.92        0.44      0.53 o 
  -3   7   6       40.43       36.55      1.06 o 
  -2   7   6        2.74        2.42      0.51 o 
  -1   7   6      132.96      129.75      2.63 o 
   0   7   6        7.30        7.46      0.87 o 
   1   7   6       75.68       75.53      2.40 o 
   2   7   6        0.06        0.16      0.58 o 
   3   7   6        1.47        1.85      0.53 o 
   4   7   6        7.31        7.49      1.18 o 
   5   7   6       33.73       32.34      2.52 o 
  -4   8   6        3.85        7.07      1.66 o 
  -3   8   6       20.44       24.97      3.74 o 
  -2   8   6       37.84       38.09      1.47 o 
  -1   8   6        3.49        3.66      0.84 o 
   0   8   6        0.48        1.58      1.18 o 
   1   8   6        5.33        7.61      1.60 o 
   2   8   6       30.36       33.47      2.54 o 
  -2   9   6       34.47       38.31      2.24 o 
  -1   9   6        4.29        4.90      1.58 o 
  -7   0   7       67.31       75.65      2.01 o 
  -5   0   7      344.69      336.02      3.54 o 
  -3   0   7      103.45       83.68      1.11 o 
  -1   0   7      566.66      545.87      5.49 o 
   1   0   7      182.14      179.16      1.90 o 
   3   0   7      901.41      928.59     11.19 o 
   5   0   7       35.45       33.64      2.08 o 
   7   0   7        0.58        1.47      1.02 o 
  -8   1   7        6.54        6.58      1.14 o 
  -7   1   7        4.40        4.63      0.34 o 
  -6   1   7        0.74        0.53      0.23 o 
  -5   1   7      137.49      133.76      1.26 o 
  -4   1   7      549.52      522.93      3.85 o 
  -3   1   7      123.27      148.65      1.12 o 
  -2   1   7        3.31        2.86      0.16 o 
  -1   1   7        8.22       10.39      0.28 o 
   0   1   7      382.20      355.20      2.49 o 
   1   1   7      121.38      138.36      1.04 o 
   2   1   7      310.95      354.30      2.69 o 
   3   1   7       81.09       89.23      0.97 o 
   4   1   7       97.62       90.04      2.52 o 
   5   1   7      143.34      138.88      2.78 o 
   6   1   7        0.02       -0.50      0.52 o 
   7   1   7       47.48       54.73      2.25 o 
  -7   2   7        3.04        4.24      0.82 o 
  -6   2   7        9.89       10.50      0.48 o 
  -5   2   7       11.64       12.12      0.46 o 
  -4   2   7      230.81      221.54      2.22 o 
  -3   2   7      658.32      644.98      4.68 o 
  -2   2   7      793.34      812.66      5.83 o 
  -1   2   7        2.37        3.66      0.18 o 
   0   2   7      261.37      282.74      2.33 o 
   2   2   7       50.84       45.79      0.60 o 
   3   2   7        0.11       -0.15      0.20 o 
   4   2   7      555.09      529.79      6.56 o 
   5   2   7        0.04        0.30      0.36 o 
   6   2   7        3.22        4.24      2.21 o 
   7   2   7        4.33        4.62      1.39 o 
  -7   3   7       39.55       40.45      1.63 o 
  -6   3   7        0.71        1.16      0.37 o 
  -5   3   7      166.82      162.89      1.95 o 
  -4   3   7       22.67       19.76      0.82 o 
  -3   3   7        0.20        0.08      0.15 o 
  -2   3   7       50.13       61.50      0.68 o 
  -1   3   7      911.15      935.55      7.03 o 
   0   3   7     1472.01     1615.94     13.23 o 
   1   3   7     2591.43     2635.65     17.57 o 
   2   3   7       29.49       24.69      0.52 o 
   3   3   7       36.99       36.47      0.98 o 
   4   3   7        3.20        3.88      0.47 o 
   5   3   7       95.60       97.19      2.20 o 
   6   3   7        3.78        2.45      1.14 o 
   7   3   7       28.47       30.85      2.55 o 
  -7   4   7        9.90        8.84      1.23 o 
  -6   4   7        3.73        3.06      0.70 o 
  -5   4   7        2.54        3.59      0.40 o 
  -4   4   7       90.74       89.12      1.30 o 
  -3   4   7       62.99       62.34      1.08 o 
  -2   4   7      375.19      362.63      3.58 o 
  -1   4   7      457.55      482.25      3.83 o 
   0   4   7        0.12       -0.10      0.16 o 
   1   4   7       76.25       76.30      0.84 o 
   2   4   7     1200.25     1160.65     12.19 o 
   3   4   7        1.03        0.70      0.39 o 
   4   4   7       79.23       79.16      2.44 o 
   5   4   7       14.18       16.38      1.19 o 
   6   4   7        0.80        1.06      1.01 o 
  -6   5   7       25.39       26.87      1.35 o 
  -5   5   7       63.29       62.63      1.35 o 
  -4   5   7       75.85       76.59      1.25 o 
  -3   5   7        4.27        3.79      0.38 o 
  -2   5   7       23.67       22.69      0.70 o 
  -1   5   7      450.60      430.86      4.89 o 
   0   5   7        9.15       10.23      0.35 o 
   1   5   7      166.31      169.08      1.92 o 
   2   5   7       31.20       23.51      0.68 o 
   3   5   7       71.26       59.51      1.37 o 
   4   5   7        0.13       -0.07      0.53 o 
   5   5   7       33.48       34.07      1.68 o 
   6   5   7       44.50       50.07      2.16 o 
  -6   6   7        0.03       -0.77      0.77 o 
  -5   6   7       13.88       13.60      0.90 o 
  -4   6   7       67.76       72.05      1.35 o 
  -3   6   7        6.72        7.80      0.59 o 
  -2   6   7      145.52      147.33      2.20 o 
  -1   6   7       23.23       21.06      0.78 o 
   0   6   7       21.60       18.33      0.68 o 
   1   6   7       18.13       17.28      1.93 o 
   2   6   7       11.85       12.61      1.09 o 
   3   6   7        4.93        7.86      0.78 o 
   4   6   7        2.33        2.64      0.58 o 
   5   6   7       13.44       13.84      1.25 o 
  -5   7   7        2.21        2.50      0.96 o 
  -4   7   7        7.84        7.69      0.89 o 
  -3   7   7        2.01        1.78      0.46 o 
  -2   7   7        0.00       -0.15      0.41 o 
  -1   7   7        1.07        1.91      0.54 o 
   0   7   7      118.42      117.62      4.53 o 
   1   7   7        4.05        2.14      1.16 o 
   2   7   7       14.38       11.54      1.39 o 
   3   7   7        0.16        0.30      0.50 o 
   4   7   7        0.18        0.85      0.93 o 
   5   7   7        1.44        2.17      1.22 o 
  -4   8   7        4.52        4.47      1.54 o 
  -3   8   7        0.30        0.59      0.62 o 
  -2   8   7       40.62       40.60      1.52 o 
  -1   8   7       29.53       29.84      2.95 o 
   0   8   7        0.29        1.33      1.23 o 
   1   8   7       20.48       20.67      2.13 o 
   2   8   7        0.22        1.38      1.06 o 
  -2   9   7        5.10        3.96      1.26 o 
  -8   0   8       29.20       29.25      1.76 o 
  -6   0   8      185.81      177.72      3.58 o 
  -4   0   8       10.67        8.10      0.61 o 
  -2   0   8     4358.79     4682.79     38.58 o 
   0   0   8       20.24       19.84      0.46 o 
   2   0   8       79.88       70.85      0.95 o 
   4   0   8      235.67      239.32      6.78 o 
   6   0   8       25.19       22.65      2.05 o 
  -8   1   8        2.37        2.34      0.99 o 
  -7   1   8        2.12        2.34      0.33 o 
  -6   1   8       94.95       93.82      1.09 o 
  -5   1   8      203.81      204.15      1.85 o 
  -4   1   8       22.98       22.31      0.47 o 
  -3   1   8      505.61      563.11      3.79 o 
  -2   1   8       57.62       71.97      0.65 o 
  -1   1   8     1129.64     1259.92      8.21 o 
   0   1   8       41.89       40.31      0.51 o 
   1   1   8      646.50      661.02      4.70 o 
   2   1   8      139.62      139.39      1.20 o 
   3   1   8       86.57       94.63      1.34 o 
   4   1   8       53.51       50.06      1.33 o 
   5   1   8      169.06      174.49      5.40 o 
   6   1   8       14.17       14.95      2.74 o 
   7   1   8       11.63       13.06      1.32 o 
  -7   2   8       75.83       80.63      1.65 o 
  -6   2   8        2.50        2.04      0.37 o 
  -5   2   8        8.75        8.66      0.42 o 
  -4   2   8       24.29       22.77      0.65 o 
  -3   2   8      154.80      131.39      1.26 o 
  -2   2   8      146.10      159.71      1.26 o 
  -1   2   8      231.88      238.88      1.93 o 
   0   2   8       28.26       24.16      0.44 o 
   1   2   8       43.09       46.29      0.56 o 
   2   2   8      202.45      204.10      1.85 o 
   3   2   8      423.38      408.16      5.14 o 
   4   2   8      445.32      449.32      5.72 o 
   5   2   8       44.94       47.76      1.94 o 
   6   2   8        6.58        6.47      0.94 o 
   7   2   8        2.95        3.47      1.28 o 
  -7   3   8        4.52        3.91      0.82 o 
  -6   3   8       40.14       39.73      1.02 o 
  -5   3   8        4.67        4.94      0.39 o 
  -4   3   8      276.25      260.25      2.75 o 
  -3   3   8        0.01        0.47      0.15 o 
  -2   3   8       34.49       32.31      0.54 o 
  -1   3   8       72.79       77.93      0.88 o 
   0   3   8      513.35      502.65      4.19 o 
   1   3   8        1.01        1.05      0.24 o 
   2   3   8      138.72      152.85      1.69 o 
   3   3   8      133.66      133.40      2.15 o 
   4   3   8        0.32        0.26      0.34 o 
   5   3   8        2.73        3.04      0.54 o 
   6   3   8       34.77       37.38      2.61 o 
  -7   4   8       38.44       37.05      1.99 o 
  -6   4   8        0.87        0.81      0.38 o 
  -5   4   8       76.27       72.65      1.29 o 
  -4   4   8       21.86       21.49      0.69 o 
  -3   4   8      202.47      191.58      2.34 o 
  -2   4   8       29.71       36.97      0.68 o 
  -1   4   8      282.43      265.04      2.29 o 
   0   4   8       32.95       27.52      0.48 o 
   1   4   8        6.45        9.53      0.33 o 
   2   4   8      458.75      455.04      5.20 o 
   3   4   8        2.40        1.64      0.40 o 
   4   4   8        3.02        3.22      0.58 o 
   5   4   8        0.01        0.53      0.53 o 
   6   4   8        0.15       -0.77      0.77 o 
  -6   5   8        2.95        2.88      0.85 o 
  -5   5   8       22.98       23.57      0.93 o 
  -4   5   8       67.63       63.73      1.21 o 
  -3   5   8        0.71        0.45      0.33 o 
  -2   5   8       39.38       39.64      0.98 o 
  -1   5   8        8.40        8.22      0.57 o 
   0   5   8       74.14       74.29      1.40 o 
   1   5   8      409.05      393.54      4.40 o 
   2   5   8        1.00        1.85      0.33 o 
   3   5   8       18.35       19.94      1.56 o 
   4   5   8       27.76       27.34      1.23 o 
   5   5   8       18.60       23.68      1.49 o 
   6   5   8        2.43        2.83      1.21 o 
  -6   6   8        2.50        2.34      0.96 o 
  -5   6   8        6.91        7.15      0.77 o 
  -4   6   8       21.21       20.80      0.86 o 
  -3   6   8        3.22        2.40      0.46 o 
  -2   6   8        8.55        7.13      0.56 o 
  -1   6   8       14.26       15.99      1.10 o 
   0   6   8       54.86       55.33      1.29 o 
   1   6   8       39.10       34.42      1.26 o 
   2   6   8       64.17       63.53      1.67 o 
   3   6   8       93.67       92.82      2.17 o 
   4   6   8       41.63       45.68      2.23 o 
   5   6   8        0.52        0.91      0.69 o 
  -5   7   8       16.10       16.66      2.12 o 
  -4   7   8       19.74       16.06      1.14 o 
  -3   7   8        1.77        0.59      0.44 o 
  -2   7   8        5.59        4.89      0.60 o 
  -1   7   8       34.08       31.88      1.27 o 
   0   7   8        3.04        5.62      1.44 o 
   1   7   8       42.37       43.27      2.73 o 
   2   7   8        0.48        0.39      1.11 o 
   3   7   8       12.21       10.84      1.57 o 
   4   7   8        9.68       10.01      1.57 o 
  -4   8   8       11.47       11.55      1.38 o 
  -3   8   8        0.00        1.14      0.67 o 
  -2   8   8       23.44       26.85      1.39 o 
  -1   8   8       24.61       25.38      2.37 o 
   0   8   8        1.08        2.01      1.26 o 
   1   8   8        2.36        2.64      1.30 o 
  -7   0   9       67.69       69.95      4.39 o 
  -5   0   9        2.20        3.92      0.36 o 
  -3   0   9      390.55      368.88      4.21 o 
  -1   0   9     1581.63     1639.80     15.85 o 
   1   0   9      409.03      425.70      4.41 o 
   3   0   9      335.31      335.96      8.74 o 
   5   0   9      133.97      139.10      4.88 o 
   7   0   9        3.82        4.20      1.32 o 
  -7   1   9        6.87        6.45      0.48 o 
  -6   1   9       35.32       34.55      0.67 o 
  -5   1   9      129.22      128.78      1.40 o 
  -4   1   9      301.60      300.29      2.49 o 
  -3   1   9      171.87      160.77      1.34 o 
  -2   1   9       44.70       46.28      0.53 o 
  -1   1   9       80.88       84.04      0.82 o 
   0   1   9      555.42      566.19      4.46 o 
   1   1   9        7.05        9.67      0.30 o 
   2   1   9      702.20      710.54      4.96 o 
   3   1   9        5.90        4.87      0.50 o 
   4   1   9        1.83        1.21      0.53 o 
   5   1   9        3.62        3.99      0.98 o 
   6   1   9       75.25       82.33      2.69 o 
   7   1   9        1.63        1.23      0.79 o 
  -7   2   9       22.33       17.90      1.39 o 
  -6   2   9       26.46       26.66      0.91 o 
  -5   2   9       99.73       93.79      2.14 o 
  -4   2   9       34.82       37.98      0.77 o 
  -3   2   9      162.24      147.65      1.46 o 
  -2   2   9      259.46      265.21      2.03 o 
  -1   2   9      483.32      473.50      3.79 o 
   0   2   9      115.24      126.22      1.31 o 
   1   2   9        3.00        2.70      0.34 o 
   2   2   9      133.75      123.23      1.44 o 
   3   2   9       92.97       89.36      1.85 o 
   4   2   9        0.39        0.89      0.39 o 
   5   2   9       78.62       73.16      2.30 o 
   6   2   9        0.32        0.49      0.61 o 
  -7   3   9        4.54        5.59      0.92 o 
  -6   3   9        4.46        3.40      0.44 o 
  -5   3   9       31.60       34.20      0.80 o 
  -4   3   9      276.59      254.83      2.95 o 
  -3   3   9        0.09        0.34      0.22 o 
  -2   3   9       25.87       26.43      0.62 o 
  -1   3   9      153.62      161.10      1.33 o 
   0   3   9      135.92      136.50      1.43 o 
   1   3   9      255.42      245.06      2.05 o 
   2   3   9       11.32       13.05      0.53 o 
   3   3   9        9.49        8.07      0.57 o 
   4   3   9       25.06       25.16      0.90 o 
   5   3   9       46.37       44.47      4.49 o 
   6   3   9        1.06        1.39      1.04 o 
  -7   4   9        0.51       -0.11      0.90 o 
  -6   4   9       21.15       22.60      1.20 o 
  -5   4   9        0.57        0.30      0.33 o 
  -4   4   9        7.00        8.09      0.52 o 
  -3   4   9       11.45        9.95      0.52 o 
  -2   4   9       63.85       60.42      1.04 o 
  -1   4   9        1.79        1.89      0.23 o 
   0   4   9      184.09      185.12      1.64 o 
   1   4   9        3.05        3.11      0.31 o 
   2   4   9       75.31       71.90      1.34 o 
   3   4   9       19.42       16.80      0.76 o 
   4   4   9      123.96      128.88      2.70 o 
   5   4   9        0.22       -0.28      0.57 o 
   6   4   9        1.90        2.37      1.14 o 
  -6   5   9       10.98       10.94      1.08 o 
  -5   5   9        9.60       11.02      0.81 o 
  -4   5   9      155.88      151.89      2.31 o 
  -3   5   9       47.89       42.84      0.99 o 
  -2   5   9      109.47      109.68      1.87 o 
  -1   5   9        8.71        9.79      0.56 o 
   0   5   9       28.60       27.69      0.63 o 
   1   5   9       99.25      103.45      1.57 o 
   2   5   9       68.09       55.88      1.15 o 
   3   5   9       39.80       43.10      1.41 o 
   4   5   9        3.31        2.80      1.03 o 
   5   5   9       21.42       24.49      1.49 o 
  -6   6   9        1.94        1.84      0.95 o 
  -5   6   9       21.30       21.34      1.26 o 
  -4   6   9       14.72       13.67      0.74 o 
  -3   6   9       33.30       37.37      1.06 o 
  -2   6   9        0.84        1.01      0.40 o 
  -1   6   9      301.72      301.38      4.13 o 
   0   6   9        0.84        0.42      0.51 o 
   1   6   9       18.10       12.08      0.78 o 
   2   6   9        7.49        8.19      0.81 o 
   3   6   9       17.63       17.03      0.99 o 
   4   6   9        7.56        7.99      1.01 o 
   5   6   9        1.57        1.76      1.13 o 
  -5   7   9        0.90       -0.14      1.01 o 
  -4   7   9       31.26       34.89      2.00 o 
  -3   7   9        0.03       -0.42      0.42 o 
  -2   7   9        9.35        7.80      0.69 o 
  -1   7   9        0.38        0.05      0.57 o 
   0   7   9       58.58       60.21      3.28 o 
   1   7   9        0.54        1.95      1.20 o 
   2   7   9       55.08       54.49      2.15 o 
   3   7   9       17.83       19.20      1.11 o 
   4   7   9        0.45        0.63      0.97 o 
  -4   8   9        5.31        6.10      1.77 o 
  -3   8   9       16.14       21.55      1.25 o 
  -2   8   9        9.30       11.56      1.41 o 
  -1   8   9       17.42       19.66      2.19 o 
   0   8   9        4.90        7.76      1.66 o 
   1   8   9        5.07        3.46      1.43 o 
  -6   0  10        5.17        4.62      0.78 o 
  -4   0  10        0.30        0.57      0.27 o 
  -2   0  10      461.36      432.23      4.14 o 
   0   0  10      456.63      440.03      4.57 o 
   2   0  10      172.35      200.80      2.56 o 
   4   0  10      304.21      304.60      8.45 o 
   6   0  10        0.11       -0.56      0.86 o 
  -7   1  10        0.77        0.48      0.56 o 
  -6   1  10        0.31        0.44      0.32 o 
  -5   1  10        0.28        0.73      0.25 o 
  -4   1  10       51.34       48.54      0.70 o 
  -3   1  10      162.62      138.63      1.48 o 
  -2   1  10        6.17        4.72      0.21 o 
  -1   1  10        7.13        6.42      0.25 o 
   0   1  10      368.83      377.00      2.94 o 
   1   1  10       55.16       43.59      0.59 o 
   2   1  10      104.12       97.15      1.25 o 
   3   1  10       97.64       90.86      1.87 o 
   4   1  10       24.06       22.80      1.28 o 
   5   1  10       76.04       72.73      2.34 o 
   6   1  10       10.46       12.28      1.19 o 
  -7   2  10       33.08       37.97      3.89 o 
  -6   2  10       28.95       31.17      1.01 o 
  -5   2  10      143.13      144.81      1.80 o 
  -4   2  10       69.76       64.59      1.05 o 
  -3   2  10       15.74       18.82      0.45 o 
  -2   2  10       74.09       67.20      0.77 o 
  -1   2  10      275.43      289.97      2.49 o 
   0   2  10       53.83       67.63      0.88 o 
   1   2  10        2.82        3.41      0.27 o 
   2   2  10      247.12      244.77      3.13 o 
   3   2  10       14.38       13.62      1.39 o 
   4   2  10       52.22       49.71      1.37 o 
   5   2  10       20.63       21.30      2.19 o 
   6   2  10        0.04        0.15      0.97 o 
  -7   3  10        0.00       -0.50      0.77 o 
  -6   3  10        4.34        4.07      0.48 o 
  -5   3  10        9.45        9.16      0.53 o 
  -4   3  10      394.74      388.15      4.20 o 
  -3   3  10       35.73       37.35      0.88 o 
  -2   3  10      198.39      194.98      2.00 o 
  -1   3  10      491.77      516.64      3.90 o 
   0   3  10       17.15       14.21      0.39 o 
   1   3  10      115.95      116.42      1.33 o 
   2   3  10      207.02      207.02      2.73 o 
   3   3  10       22.82       20.35      0.83 o 
   4   3  10       24.54       26.58      0.96 o 
   5   3  10        8.31       10.03      1.06 o 
   6   3  10        7.62        8.48      1.65 o 
  -7   4  10       20.94       19.05      1.62 o 
  -6   4  10        1.96        1.38      1.14 o 
  -5   4  10       13.59       13.68      1.19 o 
  -4   4  10       12.01       11.39      0.59 o 
  -3   4  10      168.20      170.60      2.22 o 
  -2   4  10      207.58      206.67      2.43 o 
  -1   4  10      632.87      617.50      5.75 o 
   0   4  10       67.60       67.10      0.89 o 
   1   4  10      302.60      300.80      3.14 o 
   2   4  10        4.66        5.47      0.48 o 
   3   4  10       54.80       54.60      1.32 o 
   4   4  10        0.00        0.13      0.39 o 
   5   4  10       60.30       60.76      3.22 o 
   6   4  10        3.60        3.35      1.25 o 
  -6   5  10       16.26       14.70      1.50 o 
  -5   5  10       10.03        9.98      1.34 o 
  -4   5  10       59.41       60.39      1.34 o 
  -3   5  10        0.28        0.24      0.35 o 
  -2   5  10       66.68       61.01      1.28 o 
  -1   5  10        6.10        5.44      0.50 o 
   0   5  10       44.81       43.63      0.98 o 
   1   5  10      140.67      130.46      2.17 o 
   2   5  10      258.38      228.97      3.81 o 
   3   5  10        4.34        5.60      0.71 o 
   4   5  10        4.60        5.13      2.05 o 
   5   5  10        3.49        5.70      1.10 o 
  -5   6  10        6.02        6.37      1.95 o 
  -4   6  10        1.07        1.70      0.53 o 
  -3   6  10        5.62        5.56      0.56 o 
  -2   6  10       67.29       68.50      1.43 o 
  -1   6  10        5.02        4.70      0.56 o 
   0   6  10       37.50       39.85      2.62 o 
   1   6  10        0.57        0.56      0.60 o 
   2   6  10       29.52       25.59      1.13 o 
   3   6  10       20.80       17.25      1.00 o 
   4   6  10        6.29        8.10      1.05 o 
   5   6  10        2.54        3.54      1.32 o 
  -5   7  10       42.92       43.92      3.22 o 
  -4   7  10        0.05        0.48      0.67 o 
  -3   7  10       48.06       46.76      1.41 o 
  -2   7  10        3.21        1.90      0.54 o 
  -1   7  10        1.83        2.33      1.17 o 
   0   7  10        0.85        2.56      1.37 o 
   1   7  10       31.72       31.60      2.48 o 
   2   7  10        0.95        2.09      1.25 o 
   3   7  10        0.32        0.47      0.55 o 
   4   7  10        0.32        2.17      1.16 o 
  -3   8  10        2.16        1.19      1.85 o 
  -1   8  10       12.22        9.62      1.87 o 
   0   8  10       27.30       28.12      2.51 o 
  -7   0  11       33.44       42.48      2.04 o 
  -5   0  11        9.32        9.33      0.51 o 
  -3   0  11       71.59       84.33      1.53 o 
  -1   0  11      675.46      693.43      7.00 o 
   1   0  11       16.95       18.47      0.63 o 
   3   0  11      170.91      156.46      5.01 o 
   5   0  11      192.37      195.44      6.35 o 
  -7   1  11       29.17       26.80      1.69 o 
  -6   1  11       14.03       14.03      0.63 o 
  -5   1  11        1.52        0.74      0.27 o 
  -4   1  11       61.63       58.12      0.89 o 
  -3   1  11       91.33       89.88      1.01 o 
  -2   1  11      361.30      391.08      2.82 o 
  -1   1  11        9.16        9.75      0.30 o 
   0   1  11      228.34      228.07      1.95 o 
   1   1  11       86.27       88.35      1.02 o 
   2   1  11      116.60      106.22      1.69 o 
   3   1  11      265.32      250.92      3.97 o 
   4   1  11       45.83       47.89      1.80 o 
   5   1  11        0.33        1.25      0.65 o 
   6   1  11       29.29       29.67      2.79 o 
  -7   2  11       25.33       24.21      2.43 o 
  -6   2  11      110.67      110.04      3.64 o 
  -5   2  11        6.97        8.48      0.47 o 
  -4   2  11      144.11      140.71      1.74 o 
  -3   2  11       33.01       33.15      0.66 o 
  -2   2  11      190.17      185.43      1.83 o 
  -1   2  11      248.08      249.03      2.23 o 
   0   2  11      621.90      593.94      4.97 o 
   1   2  11       11.38       12.42      0.45 o 
   2   2  11      112.23      109.41      1.77 o 
   3   2  11       22.93       23.80      1.67 o 
   4   2  11       52.47       48.32      1.50 o 
   5   2  11       25.57       27.72      1.50 o 
   6   2  11        4.76        5.82      0.97 o 
  -7   3  11       24.23       22.33      2.43 o 
  -6   3  11        5.84        4.84      0.80 o 
  -5   3  11       12.23       14.54      0.68 o 
  -4   3  11        0.46        0.62      0.35 o 
  -3   3  11      500.31      483.96      5.10 o 
  -2   3  11       21.57       24.58      0.71 o 
  -1   3  11      274.22      257.47      2.43 o 
   0   3  11      128.36      121.61      1.37 o 
   1   3  11      150.09      139.81      1.73 o 
   2   3  11        9.03        8.08      0.53 o 
   3   3  11       27.51       25.98      0.97 o 
   4   3  11        3.20        3.16      0.56 o 
   5   3  11        2.19        2.84      1.18 o 
   6   3  11        7.04        6.80      1.48 o 
  -6   4  11       31.55       33.46      1.96 o 
  -5   4  11       43.21       44.34      1.29 o 
  -4   4  11       35.49       33.22      0.98 o 
  -3   4  11       16.35       15.93      0.70 o 
  -2   4  11       25.91       24.82      0.73 o 
  -1   4  11        0.11        0.46      0.30 o 
   0   4  11      140.92      137.72      1.65 o 
   1   4  11      219.29      224.34      2.72 o 
   2   4  11       55.54       48.29      1.41 o 
   3   4  11        0.00        0.28      0.41 o 
   4   4  11       43.66       42.32      1.40 o 
   5   4  11       10.95       13.47      1.80 o 
  -6   5  11        0.14       -0.37      1.26 o 
  -5   5  11       17.22       18.62      1.20 o 
  -4   5  11       84.66       83.74      1.64 o 
  -3   5  11       16.18       16.83      0.75 o 
  -2   5  11       14.47       15.55      0.71 o 
  -1   5  11        3.65        3.47      0.45 o 
   0   5  11        0.32        0.72      0.39 o 
   1   5  11       26.36       24.24      0.92 o 
   2   5  11      191.17      186.81      3.32 o 
   3   5  11       35.23       38.74      1.72 o 
   4   5  11       38.08       39.02      2.74 o 
   5   5  11        0.01       -0.84      0.87 o 
  -5   6  11       11.98       11.85      1.43 o 
  -4   6  11        6.41        6.36      1.21 o 
  -3   6  11       56.60       54.83      1.34 o 
  -2   6  11       27.10       27.07      1.02 o 
  -1   6  11       54.73       53.22      1.65 o 
   0   6  11        3.33        3.36      0.88 o 
   1   6  11       57.47       49.57      2.94 o 
   2   6  11       50.37       51.10      1.60 o 
   3   6  11       25.90       26.10      1.79 o 
   4   6  11        2.14        2.38      1.62 o 
  -4   7  11       45.02       42.71      3.08 o 
  -3   7  11        0.08        0.24      0.51 o 
  -2   7  11       24.45       23.99      1.05 o 
  -1   7  11        1.01        0.23      0.85 o 
   0   7  11       10.02        8.53      1.77 o 
   1   7  11        0.14       -0.48      1.07 o 
   2   7  11       44.91       47.74      3.02 o 
   3   7  11        4.99        3.84      1.16 o 
  -3   8  11        4.30        5.46      1.69 o 
  -6   0  12      254.04      246.19      4.15 o 
  -4   0  12      100.48      100.25      1.60 o 
  -2   0  12      157.96      147.88      2.32 o 
   0   0  12      135.35      131.41      1.76 o 
   2   0  12       40.04       39.57      1.22 o 
   4   0  12        0.14        0.94      0.90 o 
   6   0  12       54.03       58.22      3.32 o 
  -7   1  12       36.86       36.46      2.78 o 
  -6   1  12        5.60        5.05      0.57 o 
  -5   1  12       53.66       51.73      0.96 o 
  -4   1  12        5.32        3.81      0.33 o 
  -3   1  12      365.99      342.95      3.02 o 
  -2   1  12      115.04      124.18      1.21 o 
  -1   1  12      137.63      147.32      1.51 o 
   0   1  12       36.95       39.50      0.63 o 
   1   1  12       43.98       41.02      0.67 o 
   2   1  12      210.78      200.29      2.73 o 
   3   1  12       52.08       51.38      2.41 o 
   4   1  12       37.44       36.30      1.67 o 
   5   1  12       51.13       52.20      2.07 o 
   6   1  12       33.01       32.74      1.81 o 
  -7   2  12        9.26       10.15      1.98 o 
  -6   2  12       17.25       18.75      1.16 o 
  -5   2  12       38.06       40.66      0.91 o 
  -4   2  12       58.10       53.53      1.00 o 
  -3   2  12        3.67        3.47      0.41 o 
  -2   2  12       16.66       16.91      0.59 o 
  -1   2  12      531.00      549.73      4.47 o 
   0   2  12      482.83      493.34      4.55 o 
   1   2  12      179.83      177.81      2.27 o 
   2   2  12       12.50       12.19      0.69 o 
   3   2  12      245.80      225.11      4.64 o 
   4   2  12        7.39        6.19      0.86 o 
   5   2  12       56.98       56.10      2.12 o 
   6   2  12        3.00        1.99      0.78 o 
  -7   3  12        0.52        0.54      1.39 o 
  -6   3  12        0.38        0.57      0.65 o 
  -5   3  12       47.89       39.41      1.21 o 
  -4   3  12      223.89      230.39      2.83 o 
  -3   3  12       15.34       17.28      0.94 o 
  -2   3  12      142.74      140.80      1.87 o 
  -1   3  12      230.28      237.50      2.73 o 
   0   3  12       53.10       54.66      0.86 o 
   1   3  12       20.89       20.45      0.78 o 
   2   3  12      337.47      315.96      4.26 o 
   3   3  12        9.54        8.38      0.63 o 
   4   3  12       42.31       40.34      2.95 o 
   5   3  12        1.74        2.89      1.06 o 
   6   3  12       13.69       14.58      2.00 o 
  -6   4  12       14.48       12.31      1.46 o 
  -5   4  12       43.21       46.76      1.37 o 
  -4   4  12        0.00       -0.37      0.37 o 
  -3   4  12       61.82       63.69      1.34 o 
  -2   4  12       67.13       65.60      1.17 o 
  -1   4  12       85.93       82.89      1.33 o 
   0   4  12        8.26        6.55      0.52 o 
   1   4  12       10.38       10.67      0.69 o 
   2   4  12       11.29        7.94      0.61 o 
   3   4  12        3.39        2.83      0.56 o 
   4   4  12        0.82        1.80      0.54 o 
   5   4  12       58.13       59.11      3.31 o 
  -6   5  12        0.07       -0.86      1.29 o 
  -5   5  12        2.91        1.98      0.83 o 
  -4   5  12       19.77       21.79      1.20 o 
  -3   5  12       21.03       19.97      0.83 o 
  -2   5  12        0.46        0.62      0.40 o 
  -1   5  12       43.44       39.76      1.42 o 
   0   5  12       28.48       28.52      2.36 o 
   1   5  12        9.27       14.33      0.89 o 
   2   5  12       12.71       16.21      0.94 o 
   3   5  12       17.44       20.93      2.43 o 
   4   5  12        9.91       12.58      1.82 o 
   5   5  12        7.97        9.61      1.70 o 
  -5   6  12        0.43       -0.92      1.22 o 
  -4   6  12       52.28       50.02      2.59 o 
  -3   6  12        5.84        6.40      0.65 o 
  -2   6  12        0.96        0.82      0.50 o 
  -1   6  12       14.77       16.96      1.06 o 
   0   6  12       65.65       72.92      2.42 o 
   1   6  12        2.43        5.00      1.52 o 
   2   6  12       23.63       27.27      1.55 o 
   3   6  12        5.52        7.37      1.06 o 
   4   6  12       37.85       40.70      2.67 o 
  -4   7  12        0.03       -1.00      1.33 o 
  -3   7  12       67.30       72.96      2.11 o 
  -2   7  12        1.10        0.05      0.61 o 
  -1   7  12       23.56       27.46      1.84 o 
   0   7  12        0.78       -0.36      1.22 o 
   1   7  12        0.08        1.72      1.32 o 
  -7   0  13       44.95       53.33      3.36 o 
  -5   0  13      115.04      116.33      2.22 o 
  -3   0  13       68.15       53.68      1.44 o 
  -1   0  13       45.88       46.78      0.95 o 
   1   0  13        1.18        0.30      0.61 o 
   3   0  13        8.82        6.75      1.22 o 
   5   0  13        8.36        9.75      1.53 o 
  -7   1  13        0.76        0.08      1.44 o 
  -6   1  13        1.37        1.16      1.07 o 
  -5   1  13        0.02       -0.18      0.34 o 
  -4   1  13       40.11       44.79      0.97 o 
  -3   1  13       46.15       53.53      0.90 o 
  -2   1  13      161.55      143.62      1.63 o 
  -1   1  13       33.49       33.37      0.63 o 
   0   1  13        7.93       10.09      0.37 o 
   1   1  13        1.86        1.65      0.36 o 
   2   1  13       78.35       74.89      1.89 o 
   3   1  13       20.66       20.35      2.67 o 
   4   1  13       21.84       20.66      1.32 o 
   5   1  13        0.69        1.16      0.76 o 
   6   1  13        0.00        0.17      0.69 o 
  -7   2  13        0.01        0.60      1.51 o 
  -6   2  13        5.44        4.60      0.81 o 
  -5   2  13        6.02        5.82      0.51 o 
  -4   2  13       17.18       20.12      0.66 o 
  -3   2  13        1.05        2.04      0.38 o 
  -2   2  13       53.93       53.66      1.05 o 
  -1   2  13      286.46      282.71      2.96 o 
   0   2  13      221.22      221.26      2.34 o 
   1   2  13      187.51      184.06      2.61 o 
   2   2  13       57.25       56.46      1.54 o 
   3   2  13        0.09        0.77      0.63 o 
   4   2  13       16.42       16.89      1.25 o 
   5   2  13       28.88       30.21      1.65 o 
  -6   3  13        3.74        3.11      1.04 o 
  -5   3  13        2.97        2.95      0.55 o 
  -4   3  13        0.26        0.32      0.37 o 
  -3   3  13      126.53      124.98      2.28 o 
  -2   3  13      129.99      127.81      2.25 o 
  -1   3  13       98.03       98.77      1.48 o 
   0   3  13       10.44       11.16      0.49 o 
   1   3  13       67.49       62.21      1.33 o 
   2   3  13       29.28       31.19      1.03 o 
   3   3  13      103.27       97.58      1.91 o 
   4   3  13       18.67       18.26      1.27 o 
   5   3  13        4.27        5.81      0.94 o 
  -6   4  13       70.72       67.63      3.86 o 
  -5   4  13        1.41        1.53      0.68 o 
  -4   4  13      114.06      111.80      1.96 o 
  -3   4  13       65.74       62.13      1.86 o 
  -2   4  13        2.71        1.50      0.38 o 
  -1   4  13        1.08        1.35      0.36 o 
   0   4  13      105.98      105.25      1.95 o 
   1   4  13        2.16        2.66      0.79 o 
   2   4  13       17.60       15.99      0.94 o 
   3   4  13        0.01        0.17      0.46 o 
   4   4  13       12.51       13.08      2.73 o 
   5   4  13        0.11        1.03      1.09 o 
  -5   5  13        3.29        3.45      1.09 o 
  -4   5  13       21.87       22.99      1.04 o 
  -3   5  13       86.90       88.19      1.71 o 
  -2   5  13       13.82       14.66      0.74 o 
  -1   5  13       15.06       14.89      0.99 o 
   0   5  13        0.10        0.18      0.52 o 
   1   5  13        2.20        5.73      1.15 o 
   2   5  13        3.55        4.21      0.67 o 
   3   5  13       25.74       28.77      1.56 o 
   4   5  13        1.37        3.09      0.81 o 
  -5   6  13       23.52       21.12      2.48 o 
  -4   6  13        0.12       -0.99      1.18 o 
  -3   6  13       15.54       14.36      1.14 o 
  -2   6  13       67.37       71.88      1.97 o 
  -1   6  13       25.91       23.31      1.54 o 
   0   6  13        9.93       15.95      1.85 o 
   1   6  13       34.57       36.50      2.80 o 
   2   6  13        1.79        0.51      0.70 o 
   3   6  13        1.43        2.12      0.81 o 
   4   6  13        2.00        2.34      1.23 o 
  -4   7  13        0.10       -1.29      1.29 o 
  -3   7  13        0.46        1.07      1.35 o 
  -2   7  13       30.85       33.29      1.84 o 
  -1   7  13       14.59       16.26      2.12 o 
   0   7  13        3.69        2.24      1.42 o 
  -6   0  14       65.89       71.22      2.57 o 
  -4   0  14       83.21       85.16      1.76 o 
  -2   0  14        3.92        6.46      0.58 o 
   0   0  14      767.73      768.77      9.75 o 
   2   0  14      152.39      146.22      4.95 o 
   4   0  14        7.68        8.21      1.43 o 
  -7   1  14       29.64       33.94      2.90 o 
  -6   1  14        0.20        0.06      0.66 o 
  -5   1  14        3.22        3.42      0.51 o 
  -4   1  14        0.06        0.03      0.30 o 
  -3   1  14      109.64      108.30      1.40 o 
  -2   1  14       88.96       82.27      1.35 o 
  -1   1  14      229.21      213.78      2.24 o 
   0   1  14      136.47      138.51      1.48 o 
   1   1  14      149.86      143.57      2.19 o 
   2   1  14       70.93       70.77      1.75 o 
   3   1  14      127.35      119.04      3.15 o 
   4   1  14        1.63        2.94      0.75 o 
   5   1  14       22.64       22.03      1.49 o 
  -6   2  14       34.95       36.54      1.99 o 
  -5   2  14        6.05        6.71      0.59 o 
  -4   2  14        7.13        7.53      0.52 o 
  -3   2  14       71.78       68.45      1.25 o 
  -2   2  14        0.86        0.65      0.36 o 
  -1   2  14       38.28       37.48      0.83 o 
   0   2  14      229.84      225.70      2.51 o 
   1   2  14       13.38       12.89      0.67 o 
   2   2  14        6.15        6.36      0.71 o 
   3   2  14       34.71       30.40      1.51 o 
   4   2  14        4.04        3.85      0.80 o 
   5   2  14        4.62        5.35      0.95 o 
  -6   3  14       28.06       27.58      2.55 o 
  -5   3  14       59.28       56.43      1.85 o 
  -4   3  14        4.79        5.03      0.56 o 
  -3   3  14       19.39       18.52      0.71 o 
  -2   3  14        4.40        4.68      0.47 o 
  -1   3  14       58.91       58.30      1.12 o 
   0   3  14       26.19       25.43      0.96 o 
   1   3  14       18.02       18.40      1.05 o 
   2   3  14       26.57       27.06      0.99 o 
   3   3  14        0.31        0.73      0.44 o 
   4   3  14       43.25       43.27      2.23 o 
   5   3  14        3.75        4.36      1.32 o 
  -6   4  14        9.92        8.61      2.00 o 
  -5   4  14       47.92       49.98      2.06 o 
  -4   4  14       39.74       38.20      1.28 o 
  -3   4  14       25.85       25.48      0.93 o 
  -2   4  14        0.02        0.16      0.37 o 
  -1   4  14       36.46       38.05      1.00 o 
   0   4  14        0.61        0.85      0.57 o 
   1   4  14      103.64      100.96      2.27 o 
   2   4  14        2.20        2.38      0.61 o 
   3   4  14        0.96        1.20      0.52 o 
   4   4  14        0.87        1.64      0.73 o 
   5   4  14        3.55        4.00      1.41 o 
  -5   5  14        2.15       -1.13      1.29 o 
  -4   5  14        7.47        9.95      1.01 o 
  -3   5  14      103.80      105.59      2.03 o 
  -2   5  14      115.63      124.09      2.31 o 
  -1   5  14       47.99       45.12      2.57 o 
   0   5  14        0.16       -0.26      0.61 o 
   1   5  14       14.04       13.37      0.93 o 
   2   5  14       12.44       13.50      0.95 o 
   3   5  14        0.37        1.57      0.76 o 
   4   5  14        1.18        3.12      1.21 o 
  -4   6  14       36.53       39.45      2.14 o 
  -3   6  14        7.59        8.66      1.03 o 
  -2   6  14       10.46       12.73      1.06 o 
  -1   6  14       17.80       16.83      1.47 o 
   0   6  14       12.61       11.54      1.44 o 
   1   6  14        4.21        7.32      1.66 o 
   2   6  14       36.50       34.69      1.78 o 
   3   6  14        8.28       11.21      1.68 o 
  -3   7  14       24.12       21.23      2.31 o 
  -2   7  14        0.23        0.34      1.30 o 
  -1   7  14        0.03       -0.08      1.30 o 
  -5   0  15      110.71      105.35      2.86 o 
  -3   0  15      276.65      266.77      9.04 o 
  -1   0  15       73.79       69.88      1.54 o 
   1   0  15      433.80      430.17      9.93 o 
   3   0  15        1.24        0.36      0.88 o 
   5   0  15        2.73        3.39      1.20 o 
  -6   1  15       78.89       80.24      2.79 o 
  -5   1  15        7.61        6.49      0.60 o 
  -4   1  15        0.01       -0.30      0.30 o 
  -3   1  15       19.82       20.82      0.81 o 
  -2   1  15      148.89      144.82      1.99 o 
  -1   1  15       13.58       13.24      0.54 o 
   0   1  15      126.89      125.62      1.90 o 
   1   1  15       28.67       30.35      1.17 o 
   2   1  15       73.97       69.64      2.26 o 
   3   1  15      112.46      100.41      2.87 o 
   4   1  15        0.01       -0.11      0.60 o 
   5   1  15       35.73       34.34      1.83 o 
  -6   2  15       15.26       19.60      2.34 o 
  -5   2  15       34.98       40.04      1.35 o 
  -4   2  15       40.23       42.35      1.04 o 
  -3   2  15        2.38        2.90      0.44 o 
  -2   2  15        8.59        7.53      0.52 o 
  -1   2  15       44.67       45.95      1.13 o 
   0   2  15       16.09       15.82      0.80 o 
   1   2  15       24.80       25.56      1.14 o 
   2   2  15      160.67      152.25      2.93 o 
   3   2  15       10.95        8.57      1.00 o 
   4   2  15        0.03        0.81      0.67 o 
   5   2  15        8.61        8.92      1.12 o 
  -6   3  15        4.09        1.49      1.56 o 
  -5   3  15       15.12       15.51      2.39 o 
  -4   3  15       48.41       49.58      1.39 o 
  -3   3  15       47.64       51.52      1.13 o 
  -2   3  15       96.19       90.53      1.50 o 
  -1   3  15      148.75      145.17      2.00 o 
   0   3  15        0.04       -0.40      0.69 o 
   1   3  15        0.00        0.28      0.54 o 
   2   3  15       10.30       11.06      0.87 o 
   3   3  15       25.97       27.22      1.24 o 
   4   3  15        1.40        1.97      0.76 o 
   5   3  15       22.37       21.02      1.52 o 
  -5   4  15        3.13        0.51      1.38 o 
  -4   4  15       62.13       62.91      1.65 o 
  -3   4  15       97.63       91.00      1.76 o 
  -2   4  15        0.18       -0.27      0.40 o 
  -1   4  15        0.00        0.70      0.77 o 
   0   4  15      202.07      197.78      3.57 o 
   1   4  15        5.07        4.65      0.71 o 
   2   4  15       20.76       20.06      1.09 o 
   3   4  15        7.72        9.22      0.86 o 
   4   4  15        1.58        3.26      0.81 o 
  -5   5  15        0.05       -1.15      1.15 o 
  -4   5  15        0.25       -0.36      0.75 o 
  -3   5  15       45.80       48.33      1.71 o 
  -2   5  15       27.38       26.27      1.29 o 
  -1   5  15       43.57       41.44      2.00 o 
   0   5  15       18.86       21.48      1.12 o 
   1   5  15        6.52        6.43      0.78 o 
   2   5  15        0.21        0.29      0.56 o 
   3   5  15       14.03       17.08      1.39 o 
  -4   6  15        3.26        5.94      1.76 o 
  -3   6  15       13.01       16.17      2.03 o 
  -2   6  15        0.17        0.40      0.67 o 
  -1   6  15        1.20        1.37      0.98 o 
   0   6  15        0.52       -0.17      0.84 o 
   1   6  15        3.79        7.13      1.76 o 
   2   6  15        1.91        4.56      0.96 o 
   3   6  15       35.12       38.92      2.65 o 
  -3   7  15        0.00        2.60      1.65 o 
  -2   7  15       15.06       17.31      2.17 o 
  -1   7  15        0.48        0.13      1.35 o 
  -6   0  16        0.02        0.26      1.37 o 
  -4   0  16       11.99       14.97      1.12 o 
  -2   0  16        7.95        9.58      0.68 o 
   0   0  16       66.54       61.13      2.73 o 
   2   0  16      123.18      112.41      4.33 o 
   4   0  16       31.44       26.50      2.20 o 
  -6   1  16        4.39        4.35      1.17 o 
  -5   1  16       11.20       11.80      0.89 o 
  -4   1  16        2.50        2.31      0.48 o 
  -3   1  16       13.81       17.40      0.70 o 
  -2   1  16      108.13      106.14      1.70 o 
  -1   1  16       51.14       50.18      0.99 o 
   0   1  16        4.39        4.17      0.57 o 
   1   1  16        5.28        5.80      0.74 o 
   2   1  16       15.24       15.66      1.20 o 
   3   1  16       56.35       48.65      1.98 o 
   4   1  16        2.50        2.43      0.79 o 
   5   1  16        0.29        1.73      0.81 o 
  -6   2  16        2.30        3.74      1.76 o 
  -5   2  16       91.21       94.94      2.12 o 
  -4   2  16       36.60       35.23      1.07 o 
  -3   2  16      123.98      121.56      2.04 o 
  -2   2  16       48.18       49.18      1.09 o 
  -1   2  16       13.00       14.68      0.65 o 
   0   2  16        1.26        1.07      0.61 o 
   1   2  16       77.66       77.11      1.95 o 
   2   2  16        3.16        4.49      0.86 o 
   3   2  16        9.71       10.06      1.06 o 
   4   2  16        0.07       -0.28      0.63 o 
  -6   3  16       49.23       53.32      3.61 o 
  -5   3  16        0.00       -0.53      0.73 o 
  -4   3  16        2.41        1.84      0.56 o 
  -3   3  16        1.66        1.04      0.43 o 
  -2   3  16      116.39      118.72      1.82 o 
  -1   3  16        0.02        0.33      0.48 o 
   0   3  16       94.91       88.28      2.13 o 
   1   3  16        0.00       -0.12      0.55 o 
   2   3  16        0.00       -0.23      0.51 o 
   3   3  16        1.93        2.58      0.93 o 
   4   3  16       28.41       26.85      1.60 o 
  -5   4  16       15.43       15.46      2.18 o 
  -4   4  16       16.87       15.10      1.15 o 
  -3   4  16       26.04       24.41      0.97 o 
  -2   4  16       18.18       18.92      1.36 o 
  -1   4  16        1.48        1.56      0.86 o 
   0   4  16       20.03       19.19      1.11 o 
   1   4  16       68.29       75.72      2.04 o 
   2   4  16        2.28        3.65      0.71 o 
   3   4  16       48.13       50.13      2.03 o 
   4   4  16        0.00        0.74      0.78 o 
  -4   5  16        5.27        4.05      1.01 o 
  -3   5  16        0.41        0.36      0.71 o 
  -2   5  16       36.18       38.94      1.59 o 
  -1   5  16       60.64       59.48      2.34 o 
   0   5  16       31.99       43.52      1.60 o 
   1   5  16        4.26        5.01      0.79 o 
   2   5  16        0.87        0.70      0.60 o 
   3   5  16        6.92        7.89      1.56 o 
  -3   6  16       38.13       32.23      2.80 o 
  -2   6  16        6.35        7.90      1.75 o 
  -1   6  16        0.20       -0.41      1.21 o 
   0   6  16       13.65       13.02      1.95 o 
   2   6  16        8.95       11.90      1.68 o 
  -1   7  16        1.61        0.83      1.53 o 
  -5   0  17       11.49       14.86      2.04 o 
  -3   0  17       45.94       50.28      1.39 o 
  -1   0  17       56.40       54.47      2.01 o 
   1   0  17       79.66       74.49      3.42 o 
   3   0  17       60.57       62.39      3.29 o 
  -6   1  17       17.24       18.30      1.65 o 
  -5   1  17       14.60       15.73      1.02 o 
  -4   1  17        0.20        0.46      0.51 o 
  -3   1  17        0.21        0.42      0.38 o 
  -2   1  17       30.86       34.47      0.88 o 
  -1   1  17       23.17       24.10      0.80 o 
   0   1  17      222.99      213.68      3.76 o 
   1   1  17       33.86       33.74      1.68 o 
   2   1  17        4.16        2.90      1.06 o 
   3   1  17        5.15        4.75      0.90 o 
   4   1  17       17.46       18.72      1.45 o 
  -6   2  17        0.07        0.38      1.50 o 
  -5   2  17       50.67       56.16      3.44 o 
  -4   2  17       30.36       31.15      1.41 o 
  -3   2  17       35.81       35.92      1.01 o 
  -2   2  17        1.50        2.10      0.50 o 
  -1   2  17       11.65        9.79      0.64 o 
   0   2  17       19.03       19.20      1.08 o 
   1   2  17       65.23       63.89      3.18 o 
   2   2  17        0.10       -0.72      0.81 o 
   3   2  17       20.48       20.43      4.25 o 
   4   2  17        0.10        0.30      0.67 o 
  -5   3  17        7.77        6.87      1.87 o 
  -4   3  17        0.17       -0.59      0.66 o 
  -3   3  17       18.85       20.14      0.82 o 
  -2   3  17        1.99        2.05      0.45 o 
  -1   3  17       85.22       90.78      1.94 o 
   0   3  17        0.53        0.40      0.77 o 
   1   3  17        1.85        3.75      0.73 o 
   2   3  17        7.16        7.15      1.01 o 
   3   3  17        0.28        0.00      0.64 o 
   4   3  17        0.35        1.05      0.73 o 
  -5   4  17        1.76        1.94      1.62 o 
  -4   4  17        7.90       10.01      1.26 o 
  -3   4  17        0.39        0.11      0.51 o 
  -2   4  17       36.57       37.71      2.14 o 
  -1   4  17        2.67        3.14      0.73 o 
   0   4  17       12.15       13.87      1.50 o 
   1   4  17        0.34        0.19      0.56 o 
   2   4  17       21.86       24.28      2.23 o 
   3   4  17        3.94        3.10      0.83 o 
  -4   5  17       10.94        8.84      1.95 o 
  -3   5  17        4.01       -0.66      1.38 o 
  -2   5  17        2.76        2.11      1.04 o 
  -1   5  17       20.85       21.31      1.66 o 
   0   5  17        0.15        0.75      0.71 o 
   1   5  17        5.27        5.89      1.08 o 
   2   5  17        1.21        2.08      0.95 o 
  -3   6  17       48.01       47.42      3.34 o 
  -2   6  17        1.19        0.97      1.47 o 
  -1   6  17        6.59        9.33      1.90 o 
   0   6  17        2.64        3.38      1.43 o 
  -4   0  18       29.11       34.65      1.82 o 
  -2   0  18       98.61       87.96      2.07 o 
   0   0  18      129.58      127.77      4.83 o 
   2   0  18       68.12       65.72      3.36 o 
   4   0  18        0.08        0.34      0.96 o 
  -5   1  18       43.18       46.14      2.24 o 
  -4   1  18       20.95       19.75      1.23 o 
  -3   1  18        0.49        0.21      0.41 o 
  -2   1  18       11.80       12.02      0.97 o 
  -1   1  18        8.56       10.28      0.78 o 
   0   1  18        6.25        7.36      0.85 o 
   1   1  18      104.61      101.83      2.98 o 
   2   1  18        6.81        8.43      1.07 o 
   3   1  18        9.71        9.05      1.12 o 
   4   1  18        0.62        1.52      0.89 o 
  -5   2  18        0.18       -0.20      1.52 o 
  -4   2  18       44.53       47.15      1.48 o 
  -3   2  18       39.87       43.77      1.43 o 
  -2   2  18        0.00       -0.29      0.46 o 
  -1   2  18        0.10       -0.01      0.64 o 
   0   2  18       11.56       12.26      0.95 o 
   1   2  18       22.96       22.56      1.45 o 
   2   2  18       55.70       56.38      2.21 o 
   3   2  18       16.31       16.68      1.36 o 
   4   2  18        7.02        7.85      1.13 o 
  -5   3  18       16.55       15.15      2.25 o 
  -4   3  18        1.72        1.20      0.85 o 
  -3   3  18       35.15       33.15      1.40 o 
  -2   3  18       18.95       21.97      1.82 o 
  -1   3  18       11.86       11.92      1.02 o 
   0   3  18       62.91       58.99      2.38 o 
   1   3  18        0.62       -0.19      0.59 o 
   2   3  18        0.47        0.49      0.69 o 
   3   3  18        4.76        5.98      1.02 o 
  -4   4  18       13.77       16.65      2.31 o 
  -3   4  18       25.39       27.09      1.67 o 
  -2   4  18        7.76        6.20      0.94 o 
  -1   4  18       11.88        9.28      0.96 o 
   0   4  18        1.04        1.57      0.71 o 
   1   4  18       15.42       16.34      1.11 o 
   2   4  18        1.92        1.65      0.81 o 
   3   4  18        1.33        1.18      0.78 o 
  -3   5  18       10.81        6.23      1.82 o 
  -2   5  18        8.05        9.95      1.91 o 
  -1   5  18        9.43        7.96      1.76 o 
   0   5  18        4.35        4.76      1.15 o 
   1   5  18        0.96        1.78      0.71 o 
   2   5  18        1.60        3.32      0.89 o 
  -2   6  18       20.45       25.05      2.65 o 
  -1   6  18        9.24       12.78      2.12 o 
   0   6  18        3.46        5.34      1.71 o 
  -5   0  19       10.55        9.61      1.98 o 
  -3   0  19      132.85      137.65      2.97 o 
  -1   0  19        1.28        1.57      1.42 o 
   1   0  19        5.33        7.68      1.57 o 
   3   0  19       49.35       53.83      3.21 o 
  -5   1  19       22.65       26.13      1.80 o 
  -4   1  19        7.18        8.17      1.46 o 
  -3   1  19       26.65       25.39      1.00 o 
  -2   1  19       46.91       47.87      1.39 o 
  -1   1  19       18.11       15.64      1.05 o 
   0   1  19       12.83       12.53      1.24 o 
   1   1  19       78.65       72.94      2.53 o 
   2   1  19        4.15        3.76      0.91 o 
   3   1  19        1.47        2.11      0.80 o 
  -5   2  19        0.40        1.04      1.51 o 
  -4   2  19        4.55        6.60      1.22 o 
  -3   2  19        0.70        1.07      0.62 o 
  -2   2  19      116.59      110.58      2.46 o 
  -1   2  19        1.36        1.96      0.98 o 
   0   2  19       12.86       10.28      1.17 o 
   1   2  19       11.11       11.86      1.76 o 
   2   2  19       44.83       45.52      2.03 o 
   3   2  19       16.11       16.10      1.73 o 
  -4   3  19        0.05       -0.88      1.33 o 
  -3   3  19       15.92       13.54      0.94 o 
  -2   3  19        1.41        1.66      0.61 o 
  -1   3  19       38.39       43.15      1.76 o 
   0   3  19        0.67        0.82      0.65 o 
   1   3  19       24.70       25.05      1.58 o 
   2   3  19        0.03       -0.67      0.67 o 
   3   3  19        0.62        1.59      0.80 o 
  -4   4  19       19.38       16.43      2.32 o 
  -3   4  19        1.44       -0.56      1.34 o 
  -2   4  19       38.16       46.13      3.16 o 
  -1   4  19        9.53       10.05      1.30 o 
   0   4  19        0.82       -0.37      0.62 o 
   1   4  19        0.51        0.41      0.64 o 
   2   4  19        0.03        0.09      0.72 o 
  -2   5  19        5.50        3.04      1.73 o 
  -1   5  19        0.31       -0.55      1.31 o 
   0   5  19       25.12       23.28      2.34 o 
   1   5  19        3.63        5.17      1.01 o 
  -4   0  20       69.73       78.49      4.00 o 
  -2   0  20       23.86       20.78      2.03 o 
   0   0  20        2.03        1.65      1.19 o 
   2   0  20        7.72        6.92      1.49 o 
  -4   1  20        1.53        2.65      1.12 o 
  -3   1  20        0.01       -0.15      0.50 o 
  -2   1  20       17.40       17.99      1.02 o 
  -1   1  20       10.02       11.15      1.01 o 
   0   1  20       44.27       44.65      2.02 o 
   1   1  20        8.52        8.38      1.16 o 
   2   1  20        1.08        0.94      1.62 o 
   3   1  20        0.44        0.46      1.43 o 
  -4   2  20        0.84        1.01      1.03 o 
  -3   2  20       15.77       19.90      1.20 o 
  -2   2  20       13.89       17.83      1.21 o 
  -1   2  20       17.58       18.22      1.19 o 
   0   2  20        0.02        0.02      0.79 o 
   1   2  20       18.11       15.50      1.38 o 
   2   2  20        0.60        0.99      0.79 o 
  -4   3  20       17.64       19.92      2.50 o 
  -3   3  20        1.72        0.71      1.42 o 
  -2   3  20        6.36        6.55      0.97 o 
  -1   3  20        6.23        5.86      0.91 o 
   0   3  20       20.92       21.14      1.26 o 
   1   3  20        3.67        4.85      1.02 o 
   2   3  20        1.66        1.36      1.30 o 
  -3   4  20        5.65        5.24      1.81 o 
  -2   4  20        0.93        2.04      1.65 o 
  -1   4  20       15.64       19.65      1.53 o 
   0   4  20        1.15        1.75      0.74 o 
   1   4  20        0.00        0.81      0.79 o 
  -3   0  21        8.13       11.10      1.38 o 
  -1   0  21        2.78        1.68      1.31 o 
   1   0  21        0.01        1.78      1.22 o 
  -4   1  21       30.58       33.44      2.09 o 
  -3   1  21        0.40       -0.59      0.76 o 
  -2   1  21        0.00        0.40      0.78 o 
  -1   1  21        0.03       -0.78      0.78 o 
   0   1  21        0.01        1.47      0.83 o 
   1   1  21        7.08        6.03      1.06 o 
   2   1  21        5.18        5.11      1.96 o 
  -3   2  21       13.09       17.17      1.56 o 
  -2   2  21        8.57        8.73      1.05 o 
  -1   2  21       16.75       17.79      1.26 o 
   0   2  21       16.21       13.36      1.36 o 
   1   2  21       13.76       15.58      1.43 o 
  -3   3  21        5.51        6.08      1.78 o 
  -2   3  21        0.00        1.08      0.92 o 
  -1   3  21        4.65        5.57      0.93 o 
   0   3  21        0.01       -0.39      0.76 o 
   1   3  21       18.99       17.15      3.15 o 
  -2   0  22       52.81       58.34      3.49 o 
   0   0  22        5.63        5.94      1.60 o 
  -3   1  22       29.94       29.73      1.97 o 
  -2   1  22        5.12        4.00      0.92 o 
  -1   1  22       12.82       13.10      2.02 o 
   0   1  22       11.25        8.97      1.52 o 
   1   1  22       14.34       15.25      1.46 o 
  -2   2  22       22.12       27.81      1.85 o 
  -1   2  22        6.31        5.85      1.17 o 
   0   2  22        0.07        0.89      0.89 o 
                                                 
